# Supplementary material for: catena-Poly[[bis­(μ-3-carboxy­benzoato)bis­(1,10-phenanthroline)tricopper(II)]-di-μ3-isophthalato]
Source: Acta Crystallogr Sect E Struct Rep Online. 2008 Nov 20;64(Pt 12):m1574–5. doi: 10.1107/S1600536808036908 (PMC2959876; doi:10.1107/S1600536808036908)
Supplement: Supplementary file 1 [file e-64-m1574-sup1.cif]

##############################################################################
###                                                                        ###
###        Electronic paper (Acta Crystallographica Section E)             ###
###                                                                        ###
##############################################################################
#                                                                            #
# This CIF contains the data in a paper accepted for publication in Acta     #
# Crystallographica Section E. It conforms to the requirements of Notes      #
# for Authors for Section E, and has been peer reviewed under the auspices   #
# of the IUCr Commission on Journals.                                        #
#                                                                            #
# Full details of the Crystallographic Information File format               #
# are given in the paper "The Crystallographic Information File (CIF):       #
# a New Standard Archive File for Crystallography" by S. R. Hall, F. H.      #
# Allen and I. D. Brown [Acta Cryst. (1991), A47, 655-685].                  #
#                                                                            #
# The current version of the core CIF dictionary is obtainable from          #
# ftp://ftp.iucr.org/pub/cif_core.dic. The current version number is 2.4.    #
#                                                                            #
# Software is freely available for graphical display of the structure(s) in  #
# this CIF.  For information consult the CIF home page http://www.iucr.org/  #
# cif/home.html                                                              #
#                                                                            #
# This file may be used for bona fide research purposes within the           #
# scientific community so long as proper attribution is given to the journal # 
# article from which it was obtained.                                        #
#                                                                            #
##############################################################################
                                             
data_I
_audit_creation_method     SHELXL-97
_chemical_name_systematic
;
catena-Poly[[bis(\m-3-carboxybenzoato)bis(1,10-phenanthroline)tricopper(II)]-
di-\m~3~-isophthalato]
;
_chemical_name_common     ?
_chemical_formula_moiety     'C56 H34 Cu3 N4 O16'
_chemical_formula_sum     'C56 H34 Cu3 N4 O16'
_chemical_formula_iupac     '[Cu3 (C8 H4 O4)2 (C8 H5 O4)2 (C10 H8 N2)2]'
_chemical_formula_weight     1209.5
_chemical_melting_point     ?
_symmetry_cell_setting     triclinic
_symmetry_space_group_name_H-M     'P -1'
_symmetry_space_group_name_Hall     '-P 1'
loop_
    _symmetry_equiv_pos_as_xyz
    'x, y, z'
    '-x, -y, -z'
_cell_length_a     10.3830(10)
_cell_length_b     10.6590(10)
_cell_length_c     11.7540(10)
_cell_angle_alpha     83.1470(10)
_cell_angle_beta     86.1910(10)
_cell_angle_gamma     71.1340(10)
_cell_volume     1221.6(2)
_cell_formula_units_Z     1
_cell_measurement_reflns_used     2356
_cell_measurement_theta_min     2.33
_cell_measurement_theta_max     25.01
_cell_measurement_temperature     293(2)
_exptl_crystal_description     block
_exptl_crystal_colour     green
_exptl_crystal_size_max     0.37
_exptl_crystal_size_mid     0.32
_exptl_crystal_size_min     0.23
_exptl_crystal_density_diffrn     1.644
_exptl_crystal_density_meas     ?
_exptl_crystal_density_method     'not measured'
_exptl_crystal_F_000     613
_exptl_absorpt_coefficient_mu     1.376
_exptl_absorpt_correction_type     multi-scan
_exptl_absorpt_process_details     '(SADABS; Sheldrick, 1996)'
_exptl_absorpt_correction_T_min     0.6308
_exptl_absorpt_correction_T_max     0.7381
_exptl_special_details
;
;
_diffrn_ambient_temperature     293(2)
_diffrn_radiation_type     MoK\a
_diffrn_radiation_wavelength     0.71073
_diffrn_radiation_source     'fine-focus sealed tube'
_diffrn_radiation_monochromator     graphite
_diffrn_measurement_device_type     'Bruker SMART APEX area-detector'
_diffrn_measurement_method     '\f and \w'
_diffrn_detector_area_resol_mean     ?
_diffrn_reflns_number     9575
_diffrn_reflns_av_R_equivalents     0.0633
_diffrn_reflns_av_sigmaI/netI     0.0519
_diffrn_reflns_theta_min     2.03
_diffrn_reflns_theta_max     26.00
_diffrn_reflns_theta_full     26.00
_diffrn_measured_fraction_theta_max     0.987
_diffrn_measured_fraction_theta_full     0.987
_diffrn_reflns_limit_h_min     -12
_diffrn_reflns_limit_h_max     12
_diffrn_reflns_limit_k_min     -13
_diffrn_reflns_limit_k_max     13
_diffrn_reflns_limit_l_min     -12
_diffrn_reflns_limit_l_max     14
_diffrn_standards_number     0
_diffrn_standards_interval_count     ?
_diffrn_standards_interval_time     0
_diffrn_standards_decay_%     0
_refine_special_details
;
Refinement of <i>F</i>^2^ against ALL reflections. The weighted <i>R</i>-factor
<i>wR</i> and goodness of fit <i>S</i> are based on <i>F</i>^2^, conventional
<i>R</i>-factors <i>R</i> are based on <i>F</i>, with <i>F</i> set to zero for
negative <i>F</i>^2^. The threshold expression of <i>F</i>^2^ >
\s(<i>F</i>^2^) is used only for calculating <i>R</i>-factors(gt) <i>etc</i>.
and is not relevant to the choice of reflections for refinement.
<i>R</i>-factors based on <i>F</i>^2^ are statistically about twice as large
as those based on <i>F</i>, and <i>R</i>- factors based on ALL data will be
even larger.
;
_reflns_number_total     4741
_reflns_number_gt     4241
_reflns_threshold_expression     I>2\s(I)
_refine_ls_structure_factor_coef     Fsqd
_refine_ls_matrix_type     full
_refine_ls_R_factor_all     0.0342
_refine_ls_R_factor_gt     0.0313
_refine_ls_wR_factor_gt     0.0872
_refine_ls_wR_factor_ref     0.0890
_refine_ls_goodness_of_fit_ref     1.088
_refine_ls_restrained_S_all     1.088
_refine_ls_number_reflns     4741
_refine_ls_number_parameters     358
_refine_ls_number_restraints     0
_refine_ls_hydrogen_treatment     constr
_refine_ls_weighting_scheme     calc
_refine_ls_weighting_details
         'calc w=1/[\s^2^(Fo^2^)+(0.0453P)^2^+0.1215P] where P=(Fo^2^+2Fc^2^)/3'
_atom_sites_solution_hydrogens     geom
_atom_sites_solution_primary     direct
_atom_sites_solution_secondary     difmap
_refine_ls_shift/su_max     0.001
_refine_ls_shift/su_mean     0.000
_refine_diff_density_max     0.432
_refine_diff_density_min     -0.354
_refine_ls_extinction_method     none
_refine_ls_extinction_coef     ?
loop_
    _atom_type_symbol
    _atom_type_description
    _atom_type_scat_dispersion_real
    _atom_type_scat_dispersion_imag
    _atom_type_scat_source
    'C' 'C' 0.0033 0.0016
                         'International Tables Vol C Tables 4.2.6.8 and 6.1.1.4'
    'H' 'H' 0.0000 0.0000
                         'International Tables Vol C Tables 4.2.6.8 and 6.1.1.4'
    'N' 'N' 0.0061 0.0033
                         'International Tables Vol C Tables 4.2.6.8 and 6.1.1.4'
    'O' 'O' 0.0106 0.0060
                         'International Tables Vol C Tables 4.2.6.8 and 6.1.1.4'
    'Cu' 'Cu' 0.3201 1.2651
                         'International Tables Vol C Tables 4.2.6.8 and 6.1.1.4'
_computing_data_collection     'SMART (Bruker, 2001)'
_computing_cell_refinement     'SAINT (Bruker, 2001)'
_computing_data_reduction     'SAINT (Bruker, 2001)'
_computing_structure_solution     'SHELXS97 (Sheldrick, 2008)'
_computing_structure_refinement     'SHELXL97 (Sheldrick, 2008)'
_computing_molecular_graphics     'SHELXTL (Sheldrick, 2008)'
_computing_publication_material     'SHELXTL (Sheldrick, 2008)'
loop_
    _atom_site_type_symbol
    _atom_site_label
    _atom_site_fract_x
    _atom_site_fract_y
    _atom_site_fract_z
    _atom_site_U_iso_or_equiv
    _atom_site_adp_type
    _atom_site_calc_flag
    _atom_site_refinement_flags
    _atom_site_occupancy
    _atom_site_disorder_assembly
    _atom_site_disorder_group
    Cu Cu1 0.5000 0.0000 0.5000 0.02502(10) Uani d S 1 . .
    Cu Cu2 0.76902(2) -0.22278(2) 0.697826(19) 0.03033(10) Uani d . 1 . .
    C C1 0.57791(19) 0.04808(18) 0.70129(16) 0.0290(4) Uani d . 1 . .
    C C2 0.57869(19) 0.09529(18) 0.81581(16) 0.0281(4) Uani d . 1 . .
    C C3 0.7018(2) 0.0843(2) 0.86308(19) 0.0404(5) Uani d . 1 . .
    H H3 0.7831 0.0514 0.8219 0.048 Uiso calc R 1 . .
    C C4 0.7030(2) 0.1222(3) 0.9707(2) 0.0493(6) Uani d . 1 . .
    H H4 0.7852 0.1171 1.0012 0.059 Uiso calc R 1 . .
    C C5 0.5830(2) 0.1680(2) 1.03389(18) 0.0402(5) Uani d . 1 . .
    H H5 0.5850 0.1920 1.1071 0.048 Uiso calc R 1 . .
    C C6 0.46010(18) 0.17821(17) 0.98864(16) 0.0278(4) Uani d . 1 . .
    C C7 0.45796(18) 0.14417(17) 0.87873(16) 0.0268(4) Uani d . 1 . .
    H H7 0.3752 0.1541 0.8468 0.032 Uiso calc R 1 . .
    C C8 0.3300(2) 0.22144(19) 1.06009(16) 0.0316(4) Uani d . 1 . .
    C C9 0.47836(18) -0.22297(18) 0.61761(15) 0.0280(4) Uani d . 1 . .
    C C10 0.41202(18) -0.30677(18) 0.69616(16) 0.0282(4) Uani d . 1 . .
    C C11 0.4890(2) -0.4306(2) 0.74662(19) 0.0376(5) Uani d . 1 . .
    H H11 0.5811 -0.4645 0.7271 0.045 Uiso calc R 1 . .
    C C12 0.4301(2) -0.5038(2) 0.8255(2) 0.0470(6) Uani d . 1 . .
    H H12 0.4824 -0.5871 0.8582 0.056 Uiso calc R 1 . .
    C C13 0.2936(2) -0.4538(2) 0.8561(2) 0.0419(5) Uani d . 1 . .
    H H13 0.2541 -0.5030 0.9096 0.050 Uiso calc R 1 . .
    C C14 0.21559(19) -0.32961(19) 0.80667(16) 0.0315(4) Uani d . 1 . .
    C C15 0.27491(18) -0.25778(19) 0.72611(16) 0.0287(4) Uani d . 1 . .
    H H15 0.2221 -0.1757 0.6917 0.034 Uiso calc R 1 . .
    C C16 0.0685(2) -0.2698(2) 0.83842(17) 0.0358(4) Uani d . 1 . .
    C C17 0.9058(2) -0.1207(2) 0.48733(18) 0.0392(5) Uani d . 1 . .
    H H17 0.8308 -0.0438 0.4813 0.047 Uiso calc R 1 . .
    C C18 1.0192(2) -0.1282(3) 0.4132(2) 0.0484(6) Uani d . 1 . .
    H H18 1.0188 -0.0570 0.3590 0.058 Uiso calc R 1 . .
    C C19 1.1296(2) -0.2400(3) 0.4213(2) 0.0512(6) Uani d . 1 . .
    H H19 1.2060 -0.2444 0.3739 0.061 Uiso calc R 1 . .
    C C20 1.1287(2) -0.3489(2) 0.5008(2) 0.0435(5) Uani d . 1 . .
    C C21 1.2363(2) -0.4740(3) 0.5150(2) 0.0554(7) Uani d . 1 . .
    H H21 1.3160 -0.4853 0.4705 0.067 Uiso calc R 1 . .
    C C22 1.2253(2) -0.5748(3) 0.5903(2) 0.0536(7) Uani d . 1 . .
    H H22 1.2964 -0.6550 0.5957 0.064 Uiso calc R 1 . .
    C C23 1.1066(2) -0.5616(2) 0.6627(2) 0.0451(6) Uani d . 1 . .
    C C24 1.0861(3) -0.6618(2) 0.7445(2) 0.0533(6) Uani d . 1 . .
    H H24 1.1520 -0.7454 0.7528 0.064 Uiso calc R 1 . .
    C C25 0.9713(3) -0.6371(2) 0.8110(2) 0.0554(7) Uani d . 1 . .
    H H25 0.9574 -0.7037 0.8643 0.066 Uiso calc R 1 . .
    C C26 0.8730(3) -0.5104(2) 0.7994(2) 0.0435(5) Uani d . 1 . .
    H H26 0.7956 -0.4937 0.8471 0.052 Uiso calc R 1 . .
    C C27 1.00094(19) -0.4393(2) 0.65414(18) 0.0348(4) Uani d . 1 . .
    C C28 1.01068(19) -0.3337(2) 0.57116(17) 0.0334(4) Uani d . 1 . .
    N N1 0.90243(16) -0.22039(16) 0.56575(14) 0.0318(4) Uani d . 1 . .
    N N2 0.88699(17) -0.41398(17) 0.72270(14) 0.0345(4) Uani d . 1 . .
    O O1 0.68897(14) -0.03047(14) 0.66264(12) 0.0370(3) Uani d . 1 . .
    O O2 0.47142(14) 0.08815(14) 0.64570(11) 0.0363(3) Uani d . 1 . .
    O O3 0.34517(15) 0.22533(15) 1.16551(12) 0.0386(3) Uani d . 1 . .
    O O4 0.22068(15) 0.25058(19) 1.01149(13) 0.0511(4) Uani d . 1 . .
    O O5 0.60479(13) -0.26213(14) 0.60173(12) 0.0346(3) Uani d . 1 . .
    O O6 0.40038(13) -0.11313(13) 0.57278(12) 0.0352(3) Uani d . 1 . .
    O O7 0.02655(15) -0.34182(18) 0.92198(14) 0.0495(4) Uani d . 1 . .
    H H7A -0.0540 -0.3045 0.9375 0.074 Uiso calc R 1 . .
    O O8 -0.00380(15) -0.16831(17) 0.78902(15) 0.0524(4) Uani d . 1 . .
loop_
    _atom_site_aniso_label
    _atom_site_aniso_U_11
    _atom_site_aniso_U_22
    _atom_site_aniso_U_33
    _atom_site_aniso_U_12
    _atom_site_aniso_U_13
    _atom_site_aniso_U_23
    Cu1 0.02711(17) 0.02716(17) 0.01884(17) -0.00744(13) 0.00295(12)
                                                                    -0.00007(12)
    Cu2 0.03051(15) 0.03137(15) 0.02253(14) -0.00187(10) 0.00550(10)
                                                                    -0.00313(10)
    C1 0.0350(10) 0.0269(9) 0.0239(9) -0.0098(8) 0.0072(8) -0.0022(7)
    C2 0.0332(10) 0.0256(9) 0.0233(9) -0.0073(7) 0.0041(7) -0.0027(7)
    C3 0.0300(10) 0.0534(13) 0.0360(11) -0.0096(9) 0.0087(8) -0.0137(10)
    C4 0.0313(11) 0.0773(17) 0.0428(13) -0.0178(11) 0.0010(9) -0.0201(12)
    C5 0.0427(12) 0.0531(13) 0.0272(11) -0.0156(10) 0.0017(9) -0.0143(9)
    C6 0.0324(9) 0.0240(8) 0.0244(9) -0.0072(7) 0.0063(7) -0.0019(7)
    C7 0.0287(9) 0.0254(9) 0.0236(9) -0.0064(7) 0.0017(7) 0.0000(7)
    C8 0.0367(10) 0.0292(9) 0.0256(10) -0.0084(8) 0.0083(8) -0.0014(8)
    C9 0.0328(10) 0.0300(9) 0.0229(9) -0.0120(8) 0.0034(7) -0.0057(7)
    C10 0.0307(9) 0.0292(9) 0.0261(9) -0.0118(8) 0.0020(7) -0.0035(7)
    C11 0.0293(10) 0.0335(10) 0.0447(12) -0.0058(8) 0.0044(9) 0.0019(9)
    C12 0.0408(12) 0.0332(11) 0.0579(15) -0.0059(9) 0.0016(10) 0.0124(10)
    C13 0.0416(11) 0.0403(11) 0.0437(13) -0.0181(9) 0.0045(10) 0.0073(9)
    C14 0.0315(10) 0.0371(10) 0.0286(10) -0.0148(8) 0.0012(8) -0.0042(8)
    C15 0.0295(9) 0.0299(9) 0.0258(9) -0.0087(7) 0.0001(7) -0.0016(7)
    C16 0.0318(10) 0.0483(12) 0.0290(10) -0.0154(9) 0.0015(8) -0.0050(9)
    C17 0.0418(11) 0.0409(11) 0.0333(11) -0.0121(9) 0.0054(9) -0.0052(9)
    C18 0.0521(14) 0.0549(14) 0.0419(13) -0.0237(11) 0.0148(11) -0.0100(11)
    C19 0.0429(13) 0.0716(17) 0.0460(14) -0.0258(12) 0.0184(11) -0.0227(12)
    C20 0.0322(11) 0.0585(14) 0.0417(12) -0.0116(10) 0.0052(9) -0.0240(11)
    C21 0.0298(11) 0.0708(17) 0.0608(16) -0.0020(11) 0.0083(11) -0.0329(14)
    C22 0.0359(12) 0.0541(15) 0.0596(16) 0.0092(11) -0.0062(11) -0.0264(13)
    C23 0.0415(12) 0.0417(12) 0.0465(13) 0.0019(10) -0.0133(10) -0.0183(10)
    C24 0.0591(15) 0.0371(12) 0.0533(15) 0.0052(11) -0.0219(13) -0.0109(11)
    C25 0.0806(19) 0.0386(12) 0.0422(14) -0.0110(12) -0.0198(13) 0.0021(10)
    C26 0.0534(13) 0.0417(12) 0.0312(11) -0.0092(10) -0.0035(10) -0.0026(9)
    C27 0.0295(10) 0.0385(11) 0.0329(11) -0.0020(8) -0.0058(8) -0.0124(8)
    C28 0.0256(9) 0.0413(11) 0.0325(10) -0.0056(8) 0.0001(8) -0.0151(9)
    N1 0.0282(8) 0.0355(9) 0.0305(9) -0.0069(7) 0.0037(7) -0.0099(7)
    N2 0.0363(9) 0.0350(9) 0.0285(9) -0.0054(7) -0.0022(7) -0.0052(7)
    O1 0.0430(8) 0.0321(7) 0.0273(7) -0.0019(6) 0.0116(6) -0.0055(6)
    O2 0.0366(7) 0.0459(8) 0.0253(7) -0.0103(6) 0.0030(6) -0.0096(6)
    O3 0.0442(8) 0.0455(8) 0.0239(7) -0.0119(7) 0.0103(6) -0.0078(6)
    O4 0.0315(8) 0.0806(12) 0.0331(8) -0.0077(8) 0.0078(7) -0.0072(8)
    O5 0.0279(7) 0.0439(8) 0.0324(8) -0.0122(6) 0.0072(6) -0.0075(6)
    O6 0.0332(7) 0.0342(7) 0.0350(8) -0.0104(6) 0.0052(6) 0.0047(6)
    O7 0.0308(7) 0.0736(11) 0.0401(9) -0.0171(7) 0.0085(6) 0.0055(8)
    O8 0.0360(8) 0.0567(10) 0.0538(10) -0.0048(7) 0.0072(8) 0.0032(8)
_geom_special_details
;
All e.s.d.'s (except the e.s.d. in the dihedral angle between two l.s. planes)
are estimated using the full covariance matrix. The cell e.s.d.'s are taken
into account individually in the estimation of e.s.d.'s in distances, angles
and torsion angles; correlations between e.s.d.'s in cell parameters are only
used when they are defined by crystal symmetry. An approximate (isotropic)
treatment of cell e.s.d.'s is used for estimating e.s.d.'s involving l.s.
planes.
;
loop_
    _geom_bond_atom_site_label_1
    _geom_bond_atom_site_label_2
    _geom_bond_site_symmetry_2
    _geom_bond_distance
    _geom_bond_publ_flag
    Cu1 O6 . 1.9230(10)
                      yes
    Cu1 O2 2_656 2.0100(10)
                          ?
    Cu1 O2 . 2.0100(10)
                      yes
    Cu2 O3 2_657 1.9350(10)
                          yes
    Cu2 O1 . 1.9510(10)
                      yes
    Cu2 N2 . 2.008(2) yes
    Cu2 N1 . 2.014(2) yes
    Cu2 O5 . 2.2780(10)
                      yes
    C1 O2 . 1.247(2) ?
    C1 O1 . 1.278(2) ?
    C1 C2 . 1.494(3) ?
    C2 C7 . 1.391(2) ?
    C2 C3 . 1.392(3) ?
    C3 C4 . 1.375(3) ?
    C3 H3 . 0.93 ?
    C4 C5 . 1.383(3) ?
    C4 H4 . 0.9300 ?
    C5 C6 . 1.382(3) ?
    C5 H5 . 0.93 ?
    C6 C7 . 1.386(3) ?
    C6 C8 . 1.510(2) ?
    C7 H7 . 0.93 ?
    C8 O4 . 1.236(2) ?
    C8 O3 . 1.266(2) ?
    C9 O5 . 1.251(2) ?
    C9 O6 . 1.265(2) ?
    C9 C10 . 1.497(3) ?
    C10 C15 . 1.386(2) ?
    C10 C11 . 1.388(3) ?
    C11 C12 . 1.380(3) ?
    C11 H11 . 0.9300 ?
    C12 C13 . 1.383(3) ?
    C12 H12 . 0.9300 ?
    C13 C14 . 1.390(3) ?
    C13 H13 . 0.93 ?
    C14 C15 . 1.384(3) ?
    C14 C16 . 1.493(3) ?
    C15 H15 . 0.93 ?
    C16 O8 . 1.205(3) ?
    C16 O7 . 1.313(3) ?
    C17 N1 . 1.328(3) ?
    C17 C18 . 1.404(3) ?
    C17 H17 . 0.93 ?
    C18 C19 . 1.360(3) ?
    C18 H18 . 0.93 ?
    C19 C20 . 1.403(4) ?
    C19 H19 . 0.93 ?
    C20 C28 . 1.407(3) ?
    C20 C21 . 1.436(3) ?
    C21 C22 . 1.337(4) ?
    C21 H21 . 0.93 ?
    C22 C23 . 1.429(4) ?
    C22 H22 . 0.93 ?
    C23 C27 . 1.404(3) ?
    C23 C24 . 1.409(4) ?
    C24 C25 . 1.351(4) ?
    C24 H24 . 0.93 ?
    C25 C26 . 1.402(3) ?
    C25 H25 . 0.93 ?
    C26 N2 . 1.322(3) ?
    C26 H26 . 0.93 ?
    C27 N2 . 1.357(3) ?
    C27 C28 . 1.424(3) ?
    C28 N1 . 1.356(2) ?
    O3 Cu2 2_657 1.9349(14) ?
    O7 H7A . 0.82 ?
loop_
    _geom_angle_atom_site_label_1
    _geom_angle_atom_site_label_2
    _geom_angle_atom_site_label_3
    _geom_angle_site_symmetry_1
    _geom_angle_site_symmetry_3
    _geom_angle
    _geom_angle_publ_flag
    O6 Cu1 O2 . 2_656 92.30(6) yes
    O6 Cu1 O2 2_656 . 92.30(6) ?
    O6 Cu1 O2 . . 87.70(6) yes
    O3 Cu2 O1 2_657 . 92.66(6) yes
    O3 Cu2 N2 2_657 . 96.52(7) ?
    O1 Cu2 N2 . . 168.29(7) yes
    O3 Cu2 N1 2_657 . 174.37(6) ?
    O1 Cu2 N1 . . 88.24(6) ?
    N2 Cu2 N1 . . 81.94(7) yes
    O3 Cu2 O5 2_657 . 87.08(6) ?
    O1 Cu2 O5 . . 91.79(6) yes
    N2 Cu2 O5 . . 95.92(6) ?
    N1 Cu2 O5 . . 98.46(6) yes
    O2 C1 O1 . . 122.29(17) ?
    O2 C1 C2 . . 119.67(16) ?
    O1 C1 C2 . . 118.02(17) ?
    C7 C2 C3 . . 119.32(17) ?
    C7 C2 C1 . . 120.71(17) ?
    C3 C2 C1 . . 119.89(17) ?
    C4 C3 C2 . . 119.93(18) ?
    C4 C3 H3 . . 120.0 ?
    C2 C3 H3 . . 120.0 ?
    C3 C4 C5 . . 120.5(2) ?
    C3 C4 H4 . . 119.7 ?
    C5 C4 H4 . . 119.7 ?
    C6 C5 C4 . . 120.24(19) ?
    C6 C5 H5 . . 119.9 ?
    C4 C5 H5 . . 119.9 ?
    C5 C6 C7 . . 119.43(17) ?
    C5 C6 C8 . . 120.12(17) ?
    C7 C6 C8 . . 120.41(17) ?
    C6 C7 C2 . . 120.50(18) ?
    C6 C7 H7 . . 119.7 ?
    C2 C7 H7 . . 119.7 ?
    O4 C8 O3 . . 126.40(18) ?
    O4 C8 C6 . . 118.12(17) ?
    O3 C8 C6 . . 115.48(18) ?
    O5 C9 O6 . . 123.92(17) ?
    O5 C9 C10 . . 119.67(17) ?
    O6 C9 C10 . . 116.40(15) ?
    C15 C10 C11 . . 118.97(17) ?
    C15 C10 C9 . . 120.43(16) ?
    C11 C10 C9 . . 120.43(16) ?
    C12 C11 C10 . . 120.60(18) ?
    C12 C11 H11 . . 119.7 ?
    C10 C11 H11 . . 119.7 ?
    C11 C12 C13 . . 120.21(19) ?
    C11 C12 H12 . . 119.9 ?
    C13 C12 H12 . . 119.9 ?
    C12 C13 C14 . . 119.75(19) ?
    C12 C13 H13 . . 120.1 ?
    C14 C13 H13 . . 120.1 ?
    C15 C14 C13 . . 119.68(18) ?
    C15 C14 C16 . . 118.41(18) ?
    C13 C14 C16 . . 121.91(18) ?
    C14 C15 C10 . . 120.78(17) ?
    C14 C15 H15 . . 119.6 ?
    C10 C15 H15 . . 119.6 ?
    O8 C16 O7 . . 124.33(19) ?
    O8 C16 C14 . . 122.77(19) ?
    O7 C16 C14 . . 112.85(18) ?
    N1 C17 C18 . . 122.0(2) ?
    N1 C17 H17 . . 119.0 ?
    C18 C17 H17 . . 119.0 ?
    C19 C18 C17 . . 119.6(2) ?
    C19 C18 H18 . . 120.2 ?
    C17 C18 H18 . . 120.2 ?
    C18 C19 C20 . . 120.2(2) ?
    C18 C19 H19 . . 119.9 ?
    C20 C19 H19 . . 119.9 ?
    C19 C20 C28 . . 116.6(2) ?
    C19 C20 C21 . . 125.7(2) ?
    C28 C20 C21 . . 117.8(2) ?
    C22 C21 C20 . . 121.9(2) ?
    C22 C21 H21 . . 119.0 ?
    C20 C21 H21 . . 119.0 ?
    C21 C22 C23 . . 121.3(2) ?
    C21 C22 H22 . . 119.3 ?
    C23 C22 H22 . . 119.3 ?
    C27 C23 C24 . . 116.2(2) ?
    C27 C23 C22 . . 118.5(2) ?
    C24 C23 C22 . . 125.3(2) ?
    C25 C24 C23 . . 120.3(2) ?
    C25 C24 H24 . . 119.8 ?
    C23 C24 H24 . . 119.8 ?
    C24 C25 C26 . . 119.6(2) ?
    C24 C25 H25 . . 120.2 ?
    C26 C25 H25 . . 120.2 ?
    N2 C26 C25 . . 122.1(2) ?
    N2 C26 H26 . . 118.9 ?
    C25 C26 H26 . . 118.9 ?
    N2 C27 C23 . . 123.3(2) ?
    N2 C27 C28 . . 116.57(17) ?
    C23 C27 C28 . . 120.1(2) ?
    N1 C28 C20 . . 123.2(2) ?
    N1 C28 C27 . . 116.50(17) ?
    C20 C28 C27 . . 120.31(19) ?
    C17 N1 C28 . . 118.42(17) ?
    C17 N1 Cu2 . . 129.29(14) ?
    C28 N1 Cu2 . . 111.69(14) ?
    C26 N2 C27 . . 118.37(18) ?
    C26 N2 Cu2 . . 129.40(15) ?
    C27 N2 Cu2 . . 112.03(14) ?
    C1 O1 Cu2 . . 129.14(13) ?
    C1 O2 Cu1 . . 110.19(11) ?
    C8 O3 Cu2 . 2_657 134.22(14) ?
    C9 O5 Cu2 . . 129.50(12) ?
    C9 O6 Cu1 . . 112.10(11) ?
    C16 O7 H7A . . 109.5 ?
loop_
    _geom_torsion_atom_site_label_1
    _geom_torsion_atom_site_label_2
    _geom_torsion_atom_site_label_3
    _geom_torsion_atom_site_label_4
    _geom_torsion_site_symmetry_1
    _geom_torsion_site_symmetry_2
    _geom_torsion_site_symmetry_3
    _geom_torsion_site_symmetry_4
    _geom_torsion
    _geom_torsion_publ_flag
    O2 C1 C2 C7 . . . . 22.0(3) ?
    O1 C1 C2 C7 . . . . -159.56(17) ?
    O2 C1 C2 C3 . . . . -161.19(19) ?
    O1 C1 C2 C3 . . . . 17.2(3) ?
    C7 C2 C3 C4 . . . . -0.3(3) ?
    C1 C2 C3 C4 . . . . -177.1(2) ?
    C2 C3 C4 C5 . . . . 1.7(4) ?
    C3 C4 C5 C6 . . . . -1.1(4) ?
    C4 C5 C6 C7 . . . . -1.0(3) ?
    C4 C5 C6 C8 . . . . 176.8(2) ?
    C5 C6 C7 C2 . . . . 2.4(3) ?
    C8 C6 C7 C2 . . . . -175.41(16) ?
    C3 C2 C7 C6 . . . . -1.8(3) ?
    C1 C2 C7 C6 . . . . 174.98(16) ?
    C5 C6 C8 O4 . . . . 168.3(2) ?
    C7 C6 C8 O4 . . . . -13.9(3) ?
    C5 C6 C8 O3 . . . . -11.0(3) ?
    C7 C6 C8 O3 . . . . 166.82(17) ?
    O5 C9 C10 C15 . . . . 171.84(17) ?
    O6 C9 C10 C15 . . . . -6.6(3) ?
    O5 C9 C10 C11 . . . . -3.4(3) ?
    O6 C9 C10 C11 . . . . 178.12(18) ?
    C15 C10 C11 C12 . . . . -0.1(3) ?
    C9 C10 C11 C12 . . . . 175.2(2) ?
    C10 C11 C12 C13 . . . . -0.7(4) ?
    C11 C12 C13 C14 . . . . 0.3(4) ?
    C12 C13 C14 C15 . . . . 0.8(3) ?
    C12 C13 C14 C16 . . . . -178.7(2) ?
    C13 C14 C15 C10 . . . . -1.6(3) ?
    C16 C14 C15 C10 . . . . 177.98(17) ?
    C11 C10 C15 C14 . . . . 1.2(3) ?
    C9 C10 C15 C14 . . . . -174.09(17) ?
    C15 C14 C16 O8 . . . . 7.6(3) ?
    C13 C14 C16 O8 . . . . -172.9(2) ?
    C15 C14 C16 O7 . . . . -174.78(18) ?
    C13 C14 C16 O7 . . . . 4.8(3) ?
    N1 C17 C18 C19 . . . . -0.1(4) ?
    C17 C18 C19 C20 . . . . 1.9(4) ?
    C18 C19 C20 C28 . . . . -1.4(3) ?
    C18 C19 C20 C21 . . . . 177.7(2) ?
    C19 C20 C21 C22 . . . . -177.6(2) ?
    C28 C20 C21 C22 . . . . 1.5(3) ?
    C20 C21 C22 C23 . . . . -1.6(4) ?
    C21 C22 C23 C27 . . . . -0.6(3) ?
    C21 C22 C23 C24 . . . . -179.8(2) ?
    C27 C23 C24 C25 . . . . -1.3(3) ?
    C22 C23 C24 C25 . . . . 178.0(2) ?
    C23 C24 C25 C26 . . . . -0.8(4) ?
    C24 C25 C26 N2 . . . . 1.8(4) ?
    C24 C23 C27 N2 . . . . 2.8(3) ?
    C22 C23 C27 N2 . . . . -176.6(2) ?
    C24 C23 C27 C28 . . . . -177.90(19) ?
    C22 C23 C27 C28 . . . . 2.8(3) ?
    C19 C20 C28 N1 . . . . -0.8(3) ?
    C21 C20 C28 N1 . . . . 179.97(19) ?
    C19 C20 C28 C27 . . . . 179.90(19) ?
    C21 C20 C28 C27 . . . . 0.7(3) ?
    N2 C27 C28 N1 . . . . -2.8(3) ?
    C23 C27 C28 N1 . . . . 177.86(17) ?
    N2 C27 C28 C20 . . . . 176.54(18) ?
    C23 C27 C28 C20 . . . . -2.8(3) ?
    C18 C17 N1 C28 . . . . -2.1(3) ?
    C18 C17 N1 Cu2 . . . . 168.21(16) ?
    C20 C28 N1 C17 . . . . 2.6(3) ?
    C27 C28 N1 C17 . . . . -178.15(18) ?
    C20 C28 N1 Cu2 . . . . -169.34(16) ?
    C27 C28 N1 Cu2 . . . . 9.9(2) ?
    O1 Cu2 N1 C17 . . . . -7.31(18) ?
    N2 Cu2 N1 C17 . . . . 179.07(19) ?
    O5 Cu2 N1 C17 . . . . 84.24(18) ?
    O1 Cu2 N1 C28 . . . . 163.50(13) ?
    N2 Cu2 N1 C28 . . . . -10.12(13) ?
    O5 Cu2 N1 C28 . . . . -104.95(13) ?
    C25 C26 N2 C27 . . . . -0.5(3) ?
    C25 C26 N2 Cu2 . . . . -174.86(16) ?
    C23 C27 N2 C26 . . . . -1.9(3) ?
    C28 C27 N2 C26 . . . . 178.76(19) ?
    C23 C27 N2 Cu2 . . . . 173.43(15) ?
    C28 C27 N2 Cu2 . . . . -5.9(2) ?
    O3 Cu2 N2 C26 2_657 . . . 8.8(2) ?
    O1 Cu2 N2 C26 . . . . 150.2(3) ?
    N1 Cu2 N2 C26 . . . . -176.6(2) ?
    O5 Cu2 N2 C26 . . . . -78.90(19) ?
    O3 Cu2 N2 C27 2_657 . . . -165.84(13) ?
    O1 Cu2 N2 C27 . . . . -24.5(4) ?
    N1 Cu2 N2 C27 . . . . 8.70(13) ?
    O5 Cu2 N2 C27 . . . . 106.44(13) ?
    O2 C1 O1 Cu2 . . . . -100.2(2) ?
    C2 C1 O1 Cu2 . . . . 81.5(2) ?
    O3 Cu2 O1 C1 2_657 . . . -16.66(17) ?
    N2 Cu2 O1 C1 . . . . -158.3(3) ?
    N1 Cu2 O1 C1 . . . . 168.91(17) ?
    O5 Cu2 O1 C1 . . . . 70.49(17) ?
    O1 C1 O2 Cu1 . . . . 4.6(2) ?
    C2 C1 O2 Cu1 . . . . -177.06(13) ?
    O6 Cu1 O2 C1 2_656 . . . -76.87(13) ?
    O6 Cu1 O2 C1 . . . . 103.13(13) ?
    O4 C8 O3 Cu2 . . . 2_657 21.2(3) ?
    C6 C8 O3 Cu2 . . . 2_657 -159.55(13) ?
    O6 C9 O5 Cu2 . . . . 87.4(2) ?
    C10 C9 O5 Cu2 . . . . -91.0(2) ?
    O3 Cu2 O5 C9 2_657 . . . 34.20(17) ?
    O1 Cu2 O5 C9 . . . . -58.37(17) ?
    N2 Cu2 O5 C9 . . . . 130.45(17) ?
    N1 Cu2 O5 C9 . . . . -146.85(17) ?
    O5 C9 O6 Cu1 . . . . -10.3(2) ?
    C10 C9 O6 Cu1 . . . . 168.13(12) ?
    O2 Cu1 O6 C9 2_656 . . . 84.72(13) ?
    O2 Cu1 O6 C9 . . . . -95.28(13) ?
loop_
    _geom_hbond_atom_site_label_D
    _geom_hbond_atom_site_label_H
    _geom_hbond_atom_site_label_A
    _geom_hbond_site_symmetry_A
    _geom_hbond_distance_DH
    _geom_hbond_distance_HA
    _geom_hbond_distance_DA
    _geom_hbond_angle_DHA
    O7 H7A O4 2_557 0.82 1.73 2.539(2) 169.5
data_global
_journal_date_recd_electronic     2008-09-17
_journal_date_accepted     2008-11-10
_journal_name_full     'Acta Crystallographica, Section E'
_journal_year     2008
_journal_volume     64
_journal_issue     12
_journal_page_first     m1574
_journal_page_last     m1575
_journal_paper_category     QM
_journal_coeditor_code     BG2210
_publ_contact_author
;
       'Li, Xiao-Feng'
     Institute of Marine Materials Science and Engineering
     Shanghai Maritime University
     Shanghai 200135
     P.R. China
;
_publ_contact_author_email     lxf_shmtu@yahoo.com.cn
_publ_contact_author_fax     ?
_publ_contact_author_phone     ?
_publ_section_title
;\
<i>catena</i>-Poly[[bis(\m-3-carboxybenzoato)bis(1,10-phenanthroline)\
tricopper(II)]-di-\m~3~-isophthalato]
;
loop_
    _publ_author_name
    _publ_author_address
    'An, Yan'
;
Institute of Marine Materials Science and Engineering
Shanghai Maritime University
Shanghai 200135
People's Republic of China
;
    'Li, Xiao-Feng'
;
Institute of Marine Materials Science and Engineering
Shanghai Maritime University
Shanghai 200135
People's Republic of China
;
    'Dong, Li-Hua'
;
Institute of Marine Materials Science and Engineering
Shanghai Maritime University
Shanghai 200135
People's Republic of China
;
    'Yin, Yan-Sheng'
;
Institute of Marine Materials Science and Engineering
Shanghai Maritime University
Shanghai 200135
People's Republic of China
;
