# Supplementary material for: catena-Poly[[bis­(μ-3-carboxy­benzoato)bis­(1,10-phenanthroline)tricopper(II)]-di-μ3-isophthalato]
Source: Acta Crystallogr Sect E Struct Rep Online. 2008 Nov 20;64(Pt 12):m1574–5. doi: 10.1107/S1600536808036908 (PMC2959876; doi:10.1107/S1600536808036908)
Supplement: Supplementary file 2 [file e-64-m1574-Isup2.hkl]

# 
# h,k,l, Fc-squared, Fo-squared, sigma(Fo-squared) and status flag 
# 
data_I
_shelx_title ' cu1 in P-1' 
_shelx_refln_list_code          4 
_shelx_F_calc_maximum      187.38 
_exptl_crystal_F_000       613.00 
_reflns_d_resolution_high  0.8107 
 
loop_ 
 _symmetry_equiv_pos_as_xyz 
 'x, y, z' 
 '-x, -y, -z' 
 
_cell_length_a    10.3829 
_cell_length_b    10.6586 
_cell_length_c    11.7535 
_cell_angle_alpha  83.147 
_cell_angle_beta   86.191 
_cell_angle_gamma  71.134 
 
_shelx_F_squared_multiplier     1.000 
 
loop_ 
 _refln_index_h 
 _refln_index_k 
 _refln_index_l 
 _refln_F_squared_calc 
 _refln_F_squared_meas 
 _refln_F_squared_sigma 
 _refln_observed_status 
   1   0   0      363.55      371.77     10.96 o 
   2   0   0     2033.10     2040.80     65.94 o 
   3   0   0      254.57      208.28      5.99 o 
   4   0   0     6111.48     5781.95    174.96 o 
   5   0   0       17.79       20.53      1.59 o 
   6   0   0      378.85      399.23     10.44 o 
   7   0   0      183.65      170.75      4.62 o 
   8   0   0     1160.17     1146.52     14.46 o 
   9   0   0      762.79      773.09     14.22 o 
  10   0   0      527.63      516.38     12.45 o 
  11   0   0      559.47      587.56     20.54 o 
  12   0   0       52.85       64.67      8.33 o 
 -11   1   0      120.61      114.63      9.99 o 
 -10   1   0      255.74      284.76     14.15 o 
  -9   1   0       21.29       22.65      3.23 o 
  -8   1   0     2726.83     2703.91     65.36 o 
  -7   1   0      909.04      913.55     10.46 o 
  -6   1   0     1062.88     1041.78     10.30 o 
  -5   1   0       25.48       30.33      1.91 o 
  -4   1   0       26.15       25.13      1.65 o 
  -3   1   0     1974.89     1724.80     70.36 o 
  -2   1   0     1401.14     1396.69     50.74 o 
  -1   1   0     2987.91     2892.80     97.94 o 
   0   1   0      437.07      563.17      8.90 o 
   1   1   0    26900.92    24822.13   1604.63 o 
   2   1   0      258.92      301.77     22.26 o 
   3   1   0     1305.54     1360.94     65.12 o 
   4   1   0     1458.18     1465.10     51.27 o 
   5   1   0      683.71      578.31     20.13 o 
   6   1   0        2.37        3.77      3.11 o 
   7   1   0      142.04      140.81      4.32 o 
   8   1   0     2393.59     2372.04     53.41 o 
   9   1   0      507.32      500.45      9.00 o 
  10   1   0        0.35        2.88      2.13 o 
  11   1   0        0.32       -0.66      2.13 o 
  12   1   0      215.42      238.55      9.81 o 
 -11   2   0        7.12        7.22      4.44 o 
 -10   2   0      214.10      232.58     13.32 o 
  -9   2   0       14.77       23.31      5.00 o 
  -8   2   0      376.78      380.24     14.71 o 
  -7   2   0      985.53      959.17     23.61 o 
  -6   2   0     1551.79     1486.11     43.27 o 
  -5   2   0      901.24      784.54     18.07 o 
  -4   2   0       12.94        8.78      1.55 o 
  -3   2   0     1214.45     1047.29     41.58 o 
  -2   2   0     4868.10     4926.97    219.41 o 
  -1   2   0     1582.73     1624.46     38.08 o 
   0   2   0     4471.51     4961.18     57.06 o 
   1   2   0     3852.28     4430.32    248.82 o 
   2   2   0      813.80      878.52     50.33 o 
   3   2   0      113.20      106.59      6.28 o 
   4   2   0       18.39       14.05      1.22 o 
   5   2   0     6033.75     6312.48    246.30 o 
   6   2   0     1296.70     1348.77     40.73 o 
   7   2   0        0.73        0.61      1.06 o 
   8   2   0      220.82      224.41      5.76 o 
   9   2   0     2228.67     2326.39     33.17 o 
  10   2   0      171.40      179.10      9.02 o 
  11   2   0        0.29       -0.14      2.16 o 
  12   2   0       40.59       41.75      4.81 o 
 -10   3   0       40.59       36.08      6.66 o 
  -9   3   0      421.08      427.14     17.21 o 
  -8   3   0       16.15       19.15      4.72 o 
  -7   3   0       41.81       49.68      6.11 o 
  -6   3   0       53.45       47.22      2.73 o 
  -5   3   0     1261.29     1217.81     35.14 o 
  -4   3   0      224.08      223.67     10.08 o 
  -3   3   0     1086.20     1031.29     53.98 o 
  -2   3   0     4887.17     5020.52    166.75 o 
  -1   3   0     2700.56     2665.01     41.27 o 
   0   3   0     1813.21     2006.13     18.63 o 
   1   3   0     7497.41     8539.83    122.28 o 
   2   3   0      190.91      304.75     17.99 o 
   3   3   0     1573.89     1719.00    119.36 o 
   4   3   0      149.03      168.67     11.36 o 
   5   3   0        4.84        4.86      1.12 o 
   6   3   0     5431.14     5730.19    281.30 o 
   7   3   0      755.80      698.35     40.29 o 
   8   3   0        1.24        3.05      1.53 o 
   9   3   0      765.04      754.43     11.59 o 
  10   3   0     1105.99     1161.80     21.33 o 
  11   3   0       91.00       98.71      6.24 o 
  12   3   0       36.93       36.54      4.51 o 
 -10   4   0      286.19      319.45     16.65 o 
  -9   4   0        0.75        3.05      3.61 o 
  -8   4   0      504.33      529.56     18.87 o 
  -7   4   0      268.53      245.35     12.49 o 
  -6   4   0      412.34      411.04     14.71 o 
  -5   4   0      767.85      783.51     11.87 o 
  -4   4   0     1229.94     1132.98     64.16 o 
  -3   4   0      815.28      875.26     34.63 o 
  -2   4   0     4041.19     4432.81    124.00 o 
  -1   4   0     7497.40     8285.35    144.95 o 
   0   4   0     3493.40     3718.73     43.59 o 
   1   4   0      282.37      305.12      6.45 o 
   2   4   0     2509.37     3054.24    176.86 o 
   3   4   0     1158.97     1128.90     75.39 o 
   4   4   0      184.23      140.51     10.22 o 
   5   4   0       48.85       50.40      4.29 o 
   6   4   0      179.84      165.70      9.62 o 
   7   4   0     3328.99     3500.03    157.64 o 
   8   4   0       73.89       75.20      3.84 o 
   9   4   0       10.61        9.80      2.08 o 
  10   4   0      428.09      412.94      9.02 o 
  11   4   0      476.97      509.65     10.57 o 
  12   4   0      123.39      128.23     10.82 o 
  -9   5   0      121.40      120.18     10.27 o 
  -8   5   0      118.98      121.29      9.99 o 
  -7   5   0     1311.41     1313.07     29.14 o 
  -6   5   0     1309.27     1368.57     28.03 o 
  -5   5   0      102.68      100.81      4.93 o 
  -4   5   0      740.65      753.23     17.07 o 
  -3   5   0     1484.82     1538.03     15.99 o 
  -2   5   0       72.12       58.34      2.27 o 
  -1   5   0     1477.48     1602.35     41.91 o 
   0   5   0      875.10      799.33      7.53 o 
   1   5   0     2782.51     2964.20     26.56 o 
   2   5   0      196.64      229.42     14.43 o 
   3   5   0      195.63      246.52     20.10 o 
   4   5   0     2228.93     2402.79    129.42 o 
   5   5   0      776.19      877.26     48.53 o 
   6   5   0      249.03      290.19     27.89 o 
   7   5   0      676.35      730.55     37.23 o 
   8   5   0     1185.71     1222.94     46.01 o 
   9   5   0       33.86       31.56      2.99 o 
  10   5   0      655.90      671.13     29.77 o 
  11   5   0      250.68      267.25      9.10 o 
  12   5   0      167.14      190.40     13.04 o 
  -8   6   0       57.82       62.45      8.05 o 
  -7   6   0        3.95        3.89      3.33 o 
  -6   6   0      829.30      830.41     23.31 o 
  -5   6   0       36.19       34.14      5.55 o 
  -4   6   0      105.69      102.97      5.06 o 
  -3   6   0      831.93      794.80     25.53 o 
  -2   6   0     1086.03     1086.37     14.11 o 
  -1   6   0     2075.81     2229.79     64.24 o 
   0   6   0      161.83      155.98      3.83 o 
   1   6   0     2640.41     2808.77     27.01 o 
   2   6   0     3746.36     4141.12    188.70 o 
   3   6   0     1175.70     1265.03     74.05 o 
   4   6   0       31.69       28.52      2.67 o 
   5   6   0      200.01      167.97     10.15 o 
   6   6   0      268.12      280.88     12.91 o 
   7   6   0      328.81      321.39     21.85 o 
   8   6   0      104.20      101.70      4.75 o 
   9   6   0       18.08       16.68      3.00 o 
  10   6   0       50.69       53.85      3.95 o 
  11   6   0       11.71       12.02      2.55 o 
  12   6   0      184.71      189.41      9.11 o 
  -8   7   0       71.92       72.99      9.16 o 
  -7   7   0      107.57      111.02     10.27 o 
  -6   7   0       23.34       29.97      5.83 o 
  -5   7   0      391.63      422.70     16.93 o 
  -4   7   0       74.74       66.61      6.94 o 
  -3   7   0       10.74       10.63      2.33 o 
  -2   7   0      849.31      859.59     13.67 o 
  -1   7   0      844.53      850.86     16.51 o 
   0   7   0      323.90      313.63     11.10 o 
   1   7   0        0.83        1.61      1.43 o 
   2   7   0     2313.87     2514.42     87.04 o 
   3   7   0      171.79      167.69     10.81 o 
   4   7   0      285.98      273.88     20.27 o 
   5   7   0      182.92      190.57      8.28 o 
   6   7   0     1364.35     1417.75     33.55 o 
   7   7   0       80.71       85.64      5.20 o 
   8   7   0       54.60       57.39      3.68 o 
   9   7   0      583.36      587.53     33.09 o 
  10   7   0      913.86      987.82     48.16 o 
  11   7   0       31.53       31.97      4.39 o 
  12   7   0        6.20        2.50      2.75 o 
  -7   8   0        2.69        0.83      3.61 o 
  -6   8   0       94.38       87.70      9.44 o 
  -5   8   0      246.73      232.31     13.60 o 
  -4   8   0       57.38       68.00      7.77 o 
  -3   8   0       29.63       28.71      3.43 o 
  -2   8   0       21.98       20.77      3.00 o 
  -1   8   0      506.69      518.66     11.25 o 
   0   8   0      402.99      389.37     10.82 o 
   1   8   0        6.27        6.20      2.05 o 
   2   8   0       41.39       38.60      2.69 o 
   3   8   0      763.51      783.17     42.64 o 
   4   8   0        2.27        1.81      1.47 o 
   5   8   0        2.77        2.86      1.59 o 
   6   8   0      301.62      294.67     18.69 o 
   7   8   0      648.29      694.26     40.13 o 
   8   8   0       73.89       74.13      4.59 o 
   9   8   0      100.96      102.21      7.61 o 
  10   8   0       32.70       33.16      3.52 o 
  11   8   0      488.49      488.94     18.87 o 
  12   8   0        1.53        1.56      2.84 o 
  -5   9   0       27.35       28.03      6.38 o 
  -4   9   0      270.46      262.84     14.71 o 
  -3   9   0       86.10       88.81      8.60 o 
  -2   9   0      341.91      323.93      9.84 o 
  -1   9   0        1.95        1.98      1.93 o 
   0   9   0     2023.47     2020.18     23.21 o 
   1   9   0        2.41        3.19      2.16 o 
   2   9   0       41.59       47.35      4.11 o 
   3   9   0      151.89      139.21      9.20 o 
   4   9   0     1101.06     1162.38     72.42 o 
   5   9   0       49.62       43.50      3.18 o 
   6   9   0        2.12        5.02      1.84 o 
   7   9   0      605.03      642.25     31.80 o 
   8   9   0      464.83      513.44     42.46 o 
   9   9   0      291.07      293.63     22.76 o 
  10   9   0      119.66      106.35      8.47 o 
  11   9   0      108.18      101.71      7.15 o 
  -4  10   0       53.39       51.62      7.77 o 
  -3  10   0      532.42      501.52     20.26 o 
  -2  10   0      200.28      177.63     11.93 o 
  -1  10   0       70.58       67.50      5.18 o 
   0  10   0        7.24        6.76      2.64 o 
   1  10   0     1727.25     1635.29     30.53 o 
   2  10   0        9.04       10.21      2.84 o 
   3  10   0        1.09        1.51      2.05 o 
   4  10   0       67.58       67.27      7.63 o 
   5  10   0      166.45      160.30      6.32 o 
   6  10   0        1.90        0.50      1.75 o 
   7  10   0        1.64        1.41      1.82 o 
   8  10   0      322.25      346.74     19.25 o 
   9  10   0        5.74        5.38      2.27 o 
  10  10   0       17.59       17.20      3.79 o 
  -3  11   0       46.30       38.30      7.22 o 
  -2  11   0      331.18      321.40     16.93 o 
  -1  11   0       10.61       10.27      4.72 o 
   0  11   0      102.33       94.93      6.27 o 
   1  11   0      140.94      140.51     12.49 o 
   2  11   0      303.61      317.57     11.10 o 
   3  11   0       69.60       71.13      6.38 o 
   4  11   0        4.62        5.00      2.75 o 
   5  11   0      165.44      183.87     16.51 o 
   6  11   0      183.50      193.55     12.35 o 
   7  11   0        1.08        0.18      1.81 o 
   8  11   0       11.09       13.03      2.94 o 
   9  11   0      454.68      392.76     30.67 o 
  -1  12   0      188.57      179.02     13.04 o 
   0  12   0       39.10       36.64      6.94 o 
   1  12   0       16.67       16.89      3.71 o 
   2  12   0      175.18      191.35      8.93 o 
   3  12   0      304.96      291.05     18.87 o 
   4  12   0       30.80       33.00      4.61 o 
   5  12   0        0.25        0.12      2.45 o 
   6  12   0      186.77      207.56     10.27 o 
   7  12   0       20.82       18.15      4.11 o 
   8  12   0        4.63        3.97      2.43 o 
   3  13   0      165.08      185.41     18.18 o 
   4  13   0      106.32      100.77     15.96 o 
   5  13   0        3.88        3.50      3.12 o 
  -8 -12   1       11.30       12.35      3.82 o 
  -7 -12   1      240.67      253.36     20.68 o 
  -6 -12   1      118.29      104.67      8.47 o 
  -5 -12   1       22.97       25.19      4.30 o 
  -4 -12   1       27.97       23.77      4.11 o 
  -3 -12   1      250.45      266.31     10.60 o 
  -2 -12   1        0.10        1.05      2.53 o 
  -1 -12   1        6.46        5.01      2.92 o 
   0 -12   1       53.42       54.04      5.50 o 
  -9 -11   1       42.45       48.10      4.31 o 
  -8 -11   1       23.08       18.48      3.10 o 
  -7 -11   1      117.59      105.28      5.48 o 
  -6 -11   1      577.48      591.77     22.76 o 
  -5 -11   1        6.05        6.40      2.92 o 
  -4 -11   1       37.71       31.06      8.05 o 
  -3 -11   1      160.33      170.18      8.88 o 
  -2 -11   1      170.65      186.19     12.21 o 
  -1 -11   1       40.80       31.78      4.32 o 
   0 -11   1       11.53       12.49      4.72 o 
   1 -11   1      381.92      377.50     12.06 o 
   2 -11   1       86.03       96.59      9.71 o 
 -10 -10   1       37.45       32.25      4.53 o 
  -9 -10   1      375.56      392.65     17.21 o 
  -8 -10   1      117.56      117.85      8.15 o 
  -7 -10   1       14.75       16.31      2.76 o 
  -6 -10   1      196.28      195.57      9.79 o 
  -5 -10   1      355.73      372.33     35.53 o 
  -4 -10   1       31.72       29.80      4.16 o 
  -3 -10   1      133.06      139.03      6.96 o 
  -2 -10   1       20.76       21.22      3.53 o 
  -1 -10   1      258.97      255.51      9.31 o 
   0 -10   1      213.57      205.70      8.52 o 
   1 -10   1       22.94       20.71      3.63 o 
   2 -10   1     1031.20      991.88     23.17 o 
   3 -10   1      174.36      168.47     12.21 o 
   4 -10   1        1.71        2.22      3.89 o 
 -11  -9   1       20.29       14.64      3.08 o 
 -10  -9   1       15.85       14.41      2.88 o 
  -9  -9   1       15.47       12.95      2.60 o 
  -8  -9   1      676.57      689.05     44.51 o 
  -7  -9   1        8.95       14.54      2.55 o 
  -6  -9   1      120.90      122.00      5.09 o 
  -5  -9   1      120.95      132.56      8.61 o 
  -4  -9   1       84.77       85.36      4.35 o 
  -3  -9   1      130.83      135.56     11.24 o 
  -2  -9   1     1085.44     1106.83     85.35 o 
  -1  -9   1      136.36      128.22      6.38 o 
   0  -9   1      720.16      684.55     13.92 o 
   1  -9   1      113.49      116.92      6.27 o 
   2  -9   1      421.03      393.51     11.08 o 
   3  -9   1     1090.08     1090.47     28.03 o 
   4  -9   1       57.79       55.79      7.77 o 
   5  -9   1       18.69       18.60      5.55 o 
 -11  -8   1      236.97      249.27     10.02 o 
 -10  -8   1        9.66        5.78      2.31 o 
  -9  -8   1        0.36        0.52      1.80 o 
  -8  -8   1      377.28      404.56     25.95 o 
  -7  -8   1      520.31      520.09     29.69 o 
  -6  -8   1       79.21       77.87      5.59 o 
  -5  -8   1      445.01      466.86     28.46 o 
  -4  -8   1      586.38      596.27     31.03 o 
  -3  -8   1      535.06      535.81     23.32 o 
  -2  -8   1       66.22       68.72     12.49 o 
  -1  -8   1      669.55      626.70     17.21 o 
   0  -8   1      802.76      826.99     15.68 o 
   1  -8   1      112.22      112.04      5.68 o 
   2  -8   1      121.95      113.22      5.88 o 
   3  -8   1      203.29      192.18      7.62 o 
   4  -8   1      548.43      568.97     19.98 o 
   5  -8   1       17.16       20.54      5.55 o 
   6  -8   1        5.52        6.94      4.16 o 
 -12  -7   1        2.18        1.39      2.60 o 
 -11  -7   1      183.52      197.65      8.76 o 
 -10  -7   1       93.02       95.29      5.12 o 
  -9  -7   1       84.61       83.97      8.74 o 
  -8  -7   1       25.16       22.48      3.23 o 
  -7  -7   1     1109.00     1161.72     58.14 o 
  -6  -7   1       53.81       52.10      3.29 o 
  -5  -7   1      224.27      233.38     18.44 o 
  -4  -7   1      194.57      196.14      7.83 o 
  -3  -7   1      410.68      367.51     21.60 o 
  -2  -7   1      138.08      121.03      3.87 o 
  -1  -7   1      401.19      406.27      8.06 o 
   0  -7   1      202.27      187.17      6.57 o 
   1  -7   1     1803.26     1803.66     68.28 o 
   2  -7   1        1.37        2.78      1.77 o 
   3  -7   1       42.37       45.80      3.93 o 
   4  -7   1       36.06       41.48      3.91 o 
   5  -7   1      655.62      649.46     20.82 o 
   6  -7   1       30.25       31.92      6.11 o 
   7  -7   1        1.61        1.39      3.33 o 
 -12  -6   1       66.20       62.82      8.88 o 
 -11  -6   1       12.23       11.66      2.67 o 
 -10  -6   1      707.97      729.32     31.81 o 
  -9  -6   1     1386.61     1446.58     75.37 o 
  -8  -6   1      114.28      108.52      8.24 o 
  -7  -6   1        8.71       10.10      1.97 o 
  -6  -6   1      692.07      694.25     74.94 o 
  -5  -6   1      623.91      605.31     39.31 o 
  -4  -6   1       76.93       69.10      3.66 o 
  -3  -6   1      180.58      249.20     15.37 o 
  -2  -6   1      466.58      498.77     23.36 o 
  -1  -6   1      138.58      151.11      3.83 o 
   0  -6   1     1180.63     1154.84     20.73 o 
   1  -6   1      953.48      911.63     13.02 o 
   2  -6   1     1004.01     1015.66     14.18 o 
   3  -6   1        0.01        0.14      1.37 o 
   4  -6   1        1.08        1.48      1.73 o 
   5  -6   1      201.22      229.13      7.78 o 
   6  -6   1      397.31      379.96     16.10 o 
   7  -6   1       75.80       74.66      8.33 o 
   8  -6   1        5.68        2.22      3.33 o 
 -12  -5   1       91.72       95.13      6.86 o 
 -11  -5   1       52.44       48.50      4.00 o 
 -10  -5   1       22.20       24.59      2.92 o 
  -9  -5   1      134.31      137.92     10.93 o 
  -8  -5   1      439.82      432.34     23.34 o 
  -7  -5   1      324.00      288.73     12.35 o 
  -6  -5   1      112.42      110.50      4.01 o 
  -5  -5   1     1371.12     1415.58     80.75 o 
  -4  -5   1      378.22      372.54     21.80 o 
  -3  -5   1     1288.09     1567.24    104.39 o 
  -2  -5   1      456.82      490.23     29.39 o 
  -1  -5   1     1923.39     1913.16     13.99 o 
   0  -5   1      437.02      497.38     10.14 o 
   1  -5   1     2207.33     2514.58     36.56 o 
   2  -5   1      394.43      393.76     17.76 o 
   3  -5   1      941.13      907.85     12.80 o 
   4  -5   1        7.02        8.60      2.05 o 
   5  -5   1       83.99       92.14      7.49 o 
   6  -5   1      298.87      306.41     13.60 o 
   7  -5   1      113.47      100.47      8.60 o 
   8  -5   1       81.45       90.48      8.88 o 
   9  -5   1        2.35        2.50      3.61 o 
 -12  -4   1      363.30      383.54     12.45 o 
 -11  -4   1      234.57      253.88     15.40 o 
 -10  -4   1        6.49        5.54      2.13 o 
  -9  -4   1      255.02      271.94     10.35 o 
  -8  -4   1     2631.79     2732.73    118.07 o 
  -7  -4   1      654.67      621.39     23.22 o 
  -6  -4   1       16.14       19.29      2.45 o 
  -5  -4   1      635.47      667.22     39.25 o 
  -4  -4   1     5959.16     6565.27    393.83 o 
  -3  -4   1      184.11      170.82      9.52 o 
  -2  -4   1     1278.73     1570.91     92.37 o 
  -1  -4   1     6253.89     7181.91    312.41 o 
   0  -4   1     7607.61     8258.54     99.26 o 
   1  -4   1       77.36       70.39      3.03 o 
   2  -4   1        5.77        4.70      0.92 o 
   3  -4   1     1385.27     1296.61     81.40 o 
   4  -4   1     1726.78     1699.16     16.95 o 
   5  -4   1       19.75       20.60      2.55 o 
   6  -4   1      150.11      139.69      5.85 o 
   7  -4   1       50.42       47.18      6.11 o 
   8  -4   1        0.67        1.39      3.05 o 
   9  -4   1      103.98      105.74      9.44 o 
  10  -4   1       85.95      101.30      9.71 o 
 -12  -3   1        5.38        2.78      2.75 o 
 -11  -3   1      329.76      357.44     20.26 o 
 -10  -3   1      135.85      131.27     14.02 o 
  -9  -3   1       95.76       92.73      4.31 o 
  -8  -3   1       13.73       14.88      2.59 o 
  -7  -3   1     2103.08     2150.15     76.60 o 
  -6  -3   1     1508.70     1525.44     64.45 o 
  -5  -3   1       44.75       38.44      3.43 o 
  -4  -3   1      468.17      417.41     26.83 o 
  -3  -3   1      684.30      645.68     41.11 o 
  -2  -3   1     1064.98     1180.95     79.48 o 
  -1  -3   1     8520.45     9575.93    434.59 o 
   0  -3   1    16717.37    17913.11    226.37 o 
   1  -3   1     6988.13     7657.22    231.47 o 
   2  -3   1      999.40      914.31     67.75 o 
   3  -3   1      350.39      365.30     25.11 o 
   4  -3   1     1654.46     1529.93     66.57 o 
   5  -3   1      326.50      312.01     14.18 o 
   6  -3   1     1356.83     1367.21     16.24 o 
   7  -3   1      198.85      200.39     10.55 o 
   8  -3   1       64.21       68.83      7.22 o 
   9  -3   1        3.10        7.49      3.89 o 
  10  -3   1       41.31       49.68      7.22 o 
 -12  -2   1        8.86        8.20      3.20 o 
 -11  -2   1       20.32       22.91      3.73 o 
 -10  -2   1      392.17      385.45     13.32 o 
  -9  -2   1      146.42      139.83      6.92 o 
  -8  -2   1      656.59      649.08     14.48 o 
  -7  -2   1      289.30      258.03     14.15 o 
  -6  -2   1     6326.51     6461.09    264.52 o 
  -5  -2   1        0.31        3.39      1.01 o 
  -4  -2   1      226.18      278.62     17.21 o 
  -3  -2   1     1880.42     1932.77    134.25 o 
  -2  -2   1     1775.89     1847.16    152.53 o 
  -1  -2   1     2034.06     2359.45    179.12 o 
   0  -2   1     3561.90     4048.04    106.51 o 
   1  -2   1     6822.88     7583.54    171.80 o 
   2  -2   1     3796.21     3551.42    213.80 o 
   3  -2   1       59.11       43.43      2.72 o 
   4  -2   1     2719.75     2743.74    112.47 o 
   5  -2   1     1525.11     1395.95     26.19 o 
   6  -2   1       12.71       11.75      1.59 o 
   7  -2   1        3.91        4.55      1.47 o 
   8  -2   1      268.67      265.06     12.21 o 
   9  -2   1      617.24      611.43     19.43 o 
  10  -2   1       10.51        7.77      4.16 o 
  11  -2   1        3.35        4.16      3.89 o 
 -12  -1   1        7.97        2.23      2.73 o 
 -11  -1   1       25.71       32.55      5.00 o 
 -10  -1   1        1.06        1.94      2.16 o 
  -9  -1   1      109.09      103.29      5.69 o 
  -8  -1   1      295.74      274.82      6.36 o 
  -7  -1   1      254.87      223.04      5.93 o 
  -6  -1   1      540.96      511.49     15.37 o 
  -5  -1   1     8133.01     8379.03    308.13 o 
  -4  -1   1     2368.15     2437.45    114.53 o 
  -3  -1   1      388.77      400.45     25.98 o 
  -2  -1   1    12456.91    13106.69    725.90 o 
  -1  -1   1     7725.89     7823.88    649.36 o 
   0  -1   1     7804.53     8647.90    634.33 o 
   1  -1   1     1180.12     1104.87     37.02 o 
   2  -1   1     6367.46     6236.54    185.62 o 
   3  -1   1     2621.21     2642.99     50.65 o 
   4  -1   1        1.20        2.68      0.80 o 
   5  -1   1      290.26      294.15      5.04 o 
   6  -1   1     1958.51     1869.75     34.62 o 
   7  -1   1       93.96       85.51      3.63 o 
   8  -1   1       47.53       48.24      3.20 o 
   9  -1   1     2114.54     2206.48     34.97 o 
  10  -1   1      215.96      248.13     12.77 o 
  11  -1   1        8.18        5.27      3.89 o 
 -12   0   1      286.05      317.23     16.65 o 
 -11   0   1       31.40       37.25      4.41 o 
 -10   0   1       80.02       73.20      5.39 o 
  -9   0   1       84.17       79.16      8.19 o 
  -8   0   1     2421.40     2292.39     72.72 o 
  -7   0   1        2.25        6.60      1.47 o 
  -6   0   1      491.71      483.17      7.47 o 
  -5   0   1       26.76        9.23      1.22 o 
  -4   0   1        9.60       23.06      1.51 o 
  -3   0   1      203.98      184.21      5.84 o 
  -2   0   1      741.20      800.28     41.12 o 
  -1   0   1     1679.98     1921.77    108.19 o 
   1   0   1     5033.70     5217.89     73.55 o 
   2   0   1     1650.43     1592.76     31.29 o 
   3   0   1     8600.42     8025.14    139.85 o 
   4   0   1      182.00      166.72      3.37 o 
   5   0   1      637.42      729.94      9.75 o 
   6   0   1      348.20      326.74      8.91 o 
   7   0   1     1419.91     1393.40     12.86 o 
   8   0   1      830.87      783.93     38.24 o 
   9   0   1        0.22        0.77      1.54 o 
  10   0   1     1524.34     1571.66     21.08 o 
  11   0   1      230.23      250.07     13.32 o 
 -11   1   1      246.18      265.89     14.71 o 
 -10   1   1        3.82        1.67      2.16 o 
  -9   1   1        1.20       -1.16      1.53 o 
  -8   1   1      667.56      690.43     13.00 o 
  -7   1   1     2496.73     2491.32     58.99 o 
  -6   1   1       13.34       15.24      1.62 o 
  -5   1   1      162.32      150.14      3.66 o 
  -4   1   1     3375.99     3268.94    109.57 o 
  -3   1   1       94.53      133.28      4.40 o 
  -2   1   1     1696.88     1586.58     17.96 o 
  -1   1   1     3958.87     4228.03     31.78 o 
   1   1   1      268.95      266.98     16.42 o 
   2   1   1     1703.35     1805.03     68.33 o 
   3   1   1      393.41      400.27     13.49 o 
   4   1   1     2389.83     2183.16     38.79 o 
   5   1   1      147.65      155.88      5.01 o 
   6   1   1       65.91       82.60      3.09 o 
   7   1   1      475.19      438.83      9.36 o 
   8   1   1      820.62      753.13     37.12 o 
   9   1   1        2.26        0.11      1.42 o 
  10   1   1      386.29      374.83     10.40 o 
  11   1   1      410.00      451.58     12.17 o 
 -11   2   1      112.12      122.40     10.82 o 
 -10   2   1      135.49      159.59     11.38 o 
  -9   2   1       56.47       57.45      7.22 o 
  -8   2   1      213.40      208.02      7.51 o 
  -7   2   1     2691.84     2608.04     67.58 o 
  -6   2   1      870.08      845.46     23.37 o 
  -5   2   1       30.58       24.47      1.82 o 
  -4   2   1      248.28      262.43      9.19 o 
  -3   2   1     1640.16     1425.21     49.32 o 
  -2   2   1       24.29       23.14      1.18 o 
  -1   2   1     2122.15     2219.11     33.20 o 
   0   2   1      342.83      364.95      4.98 o 
   1   2   1     1403.66     1421.09     31.68 o 
   2   2   1      302.85      408.17     34.98 o 
   3   2   1     3616.12     3881.80    235.39 o 
   4   2   1     2359.56     2391.60    111.01 o 
   5   2   1      207.02      166.21      3.84 o 
   6   2   1      213.08      218.34      9.20 o 
   7   2   1      136.36      152.28      5.60 o 
   8   2   1     1190.40     1175.55     15.60 o 
   9   2   1       29.87       26.56      2.67 o 
  10   2   1      167.16      158.00      5.70 o 
  11   2   1       17.67       16.96      3.75 o 
  12   2   1      344.67      345.54     16.38 o 
 -10   3   1      373.24      398.55     18.04 o 
  -9   3   1      218.31      205.38     12.49 o 
  -8   3   1      194.84      185.12     11.10 o 
  -7   3   1      558.75      521.16     24.15 o 
  -6   3   1     2560.39     2454.85     91.45 o 
  -5   3   1     1420.13     1359.56     45.04 o 
  -4   3   1       72.30       59.99      2.34 o 
  -3   3   1     1388.33     1385.03     46.23 o 
  -2   3   1     7085.37     7055.41    161.79 o 
  -1   3   1       21.02       25.59      1.37 o 
   0   3   1     3434.41     3665.82     30.88 o 
   1   3   1    10846.91    12134.48    311.24 o 
   2   3   1      278.95      283.06     18.31 o 
   3   3   1      432.17      535.54     57.45 o 
   4   3   1     1859.85     1859.49    101.12 o 
   5   3   1     2232.50     2248.10    104.80 o 
   6   3   1     3677.49     3990.36    173.71 o 
   7   3   1      327.44      353.99      7.36 o 
   8   3   1      307.71      322.83      6.88 o 
   9   3   1      784.44      778.55     11.26 o 
  10   3   1       29.90       33.91      3.15 o 
  11   3   1        0.20       -0.30      1.70 o 
  12   3   1        7.65        3.33      3.89 o 
 -10   4   1       97.21      111.30     10.55 o 
  -9   4   1      350.33      379.40     17.21 o 
  -8   4   1      239.12      240.91     13.04 o 
  -7   4   1      544.01      575.91     18.60 o 
  -6   4   1       95.69       87.15      7.49 o 
  -5   4   1      537.74      503.56     33.17 o 
  -4   4   1      491.85      476.16     19.00 o 
  -3   4   1        9.12        4.01      1.21 o 
  -2   4   1       12.53       27.27      1.62 o 
  -1   4   1     5762.62     6119.69    148.61 o 
   0   4   1      505.61      545.68      5.73 o 
   1   4   1      340.19      353.63      5.94 o 
   2   4   1      859.14      891.12     45.58 o 
   3   4   1     1421.48     1438.15     93.40 o 
   4   4   1      508.63      527.82     53.43 o 
   5   4   1      309.65      362.89     22.67 o 
   6   4   1     1216.75     1266.76     65.49 o 
   7   4   1     1627.31     1757.33     82.08 o 
   8   4   1      311.88      310.46      8.13 o 
   9   4   1      418.52      411.66      8.36 o 
  10   4   1      740.33      769.97     20.49 o 
  11   4   1       58.31       57.18      5.20 o 
  12   4   1      106.58      107.96      9.99 o 
  -9   5   1        5.57        8.33      4.72 o 
  -8   5   1      418.22      442.68     18.32 o 
  -7   5   1      346.14      351.09     15.54 o 
  -6   5   1      237.49      237.58     12.21 o 
  -5   5   1     1411.11     1436.02     27.20 o 
  -4   5   1     1568.33     1565.50     34.00 o 
  -3   5   1        4.36        1.54      0.93 o 
  -2   5   1      677.29      627.74     21.86 o 
  -1   5   1     1603.95     1605.48     49.29 o 
   0   5   1     4253.11     4555.62     26.63 o 
   1   5   1      770.22      848.30     13.37 o 
   2   5   1      696.77      746.83     37.34 o 
   3   5   1     1861.98     1958.99    117.97 o 
   4   5   1     2349.25     2599.36    173.20 o 
   5   5   1      676.22      842.45     94.78 o 
   6   5   1      429.40      514.42     28.88 o 
   7   5   1     1470.63     1569.95    142.38 o 
   8   5   1        1.84        2.11      1.49 o 
   9   5   1        5.72        5.03      1.86 o 
  10   5   1      415.05      408.69     12.66 o 
  11   5   1      339.71      352.16     16.65 o 
  12   5   1        0.70        1.18      2.64 o 
  -8   6   1       17.53       20.82      5.83 o 
  -7   6   1     1048.11     1116.01     28.59 o 
  -6   6   1      745.31      702.74     21.65 o 
  -5   6   1        1.69        4.44      3.05 o 
  -4   6   1       53.98       42.19      5.55 o 
  -3   6   1      370.93      369.01      8.27 o 
  -2   6   1      864.39      911.50     25.37 o 
  -1   6   1      485.50      489.55      6.71 o 
   0   6   1      367.28      296.60      5.30 o 
   1   6   1     1248.38     1233.18     22.64 o 
   2   6   1     1138.87     1217.41     28.03 o 
   3   6   1       24.27       26.06      2.01 o 
   4   6   1     3057.01     3448.86    238.54 o 
   5   6   1     2428.24     2801.82    180.95 o 
   6   6   1       90.41       93.89     11.66 o 
   7   6   1      135.47      145.34     11.10 o 
   8   6   1      283.04      277.65      6.84 o 
   9   6   1      101.49      104.14      4.99 o 
  10   6   1      514.50      487.84     12.75 o 
  11   6   1       75.92       68.47      5.79 o 
  12   6   1       61.89       65.67      5.89 o 
  -8   7   1       36.09       38.30      7.22 o 
  -7   7   1        9.38        9.44      4.72 o 
  -6   7   1     1082.61     1129.33     28.86 o 
  -5   7   1        7.66        8.88      4.16 o 
  -4   7   1       26.88       11.66      3.89 o 
  -3   7   1       68.14       63.84      6.38 o 
  -2   7   1      592.70      578.32     20.82 o 
  -1   7   1      443.39      478.13     14.57 o 
   0   7   1       54.02       56.91      2.82 o 
   1   7   1     2380.27     2523.24     44.53 o 
   2   7   1      911.76      939.34     12.29 o 
   3   7   1     1478.03     1640.55     83.80 o 
   4   7   1      331.65      327.56     28.60 o 
   5   7   1       57.55       35.89      2.65 o 
   6   7   1      490.15      523.95     28.18 o 
   7   7   1      230.17      222.28     20.47 o 
   8   7   1       50.88       43.59      3.93 o 
   9   7   1      117.98      120.22     10.67 o 
  10   7   1        4.37        6.37      2.84 o 
  11   7   1        1.66        2.33      2.64 o 
  12   7   1      167.67      175.01      8.93 o 
  -7   8   1       79.22       77.99      9.44 o 
  -6   8   1       58.55       61.61      8.33 o 
  -5   8   1      902.65      900.91     25.81 o 
  -4   8   1       56.43       44.41      6.38 o 
  -3   8   1        6.08       10.82      3.89 o 
  -2   8   1      548.12      520.25     19.84 o 
  -1   8   1      485.34      463.64     18.32 o 
   0   8   1       11.59       13.02      2.45 o 
   1   8   1       12.96       11.84      1.75 o 
   2   8   1     3007.61     3170.46     76.19 o 
   3   8   1      168.10      174.22      5.01 o 
   4   8   1      382.70      384.86      7.52 o 
   5   8   1      212.67      227.60      6.02 o 
   6   8   1      388.48      388.90     26.64 o 
   7   8   1       64.52       68.93      5.58 o 
   8   8   1       18.71       19.98      3.07 o 
   9   8   1      394.40      404.05     27.20 o 
  10   8   1      418.87      412.76     12.56 o 
  11   8   1       42.76       33.85      4.61 o 
  12   8   1        5.45        7.49      3.34 o 
  -6   9   1       52.07       51.90      8.33 o 
  -5   9   1      270.09      287.26     15.82 o 
  -4   9   1      529.16      517.90     19.98 o 
  -3   9   1       45.42       37.47      6.38 o 
  -2   9   1       16.51        8.05      3.89 o 
  -1   9   1      731.12      744.64     14.06 o 
   0   9   1      819.61      821.88     14.57 o 
   1   9   1       47.62       40.29      3.82 o 
   2   9   1      156.08      152.37      9.16 o 
   3   9   1     1335.52     1426.93     49.54 o 
   4   9   1       76.97       76.38      3.90 o 
   5   9   1        1.23        1.85      1.54 o 
   6   9   1       52.49       50.07      3.47 o 
   7   9   1      323.02      340.84     16.88 o 
   8   9   1        4.14        5.30      1.96 o 
   9   9   1       11.10        7.35      2.94 o 
  10   9   1      329.95      314.89     11.38 o 
  11   9   1      146.74      155.20      8.73 o 
  -4  10   1      180.35      204.00     13.60 o 
  -3  10   1      276.90      268.39     14.99 o 
  -2  10   1        8.29        5.55      3.89 o 
  -1  10   1      186.06      167.08     11.10 o 
   0  10   1     1060.85     1071.42     24.42 o 
   1  10   1      222.60      219.94      8.43 o 
   2  10   1       32.32       33.78      4.72 o 
   3  10   1      133.98      131.48     13.74 o 
   4  10   1     1089.10     1139.70     39.14 o 
   5  10   1       76.14       79.27      4.32 o 
   6  10   1        0.19       -0.47      1.49 o 
   7  10   1      334.60      354.69     21.58 o 
   8  10   1      270.33      285.14     19.39 o 
   9  10   1       38.44       38.63      4.61 o 
  10  10   1        6.75        7.37      3.20 o 
  11  10   1      111.85      120.81      7.95 o 
  -3  11   1      235.84      221.76     14.43 o 
  -2  11   1      105.44       94.92      9.44 o 
  -1  11   1        9.51        8.88      4.16 o 
   0  11   1        3.82        6.01      2.73 o 
   1  11   1      795.82      799.32     16.27 o 
   2  11   1      109.03      101.92      6.27 o 
   3  11   1       37.17       37.67      4.32 o 
   4  11   1       51.70       55.88      9.99 o 
   5  11   1      142.47      154.76     18.18 o 
   6  11   1      112.49      112.92      5.38 o 
   7  11   1       21.22       19.33      2.99 o 
   8  11   1      224.94      200.64     10.27 o 
   9  11   1      102.47       95.01      6.86 o 
  10  11   1       11.25        8.34      3.40 o 
  -1  12   1        1.64        0.83      3.61 o 
   0  12   1       55.20       39.69      7.22 o 
   1  12   1      174.66      158.49      8.14 o 
   2  12   1      299.68      325.91     11.18 o 
   3  12   1        2.15        2.73      2.53 o 
   4  12   1        0.29        1.80      2.55 o 
   5  12   1      448.22      463.36     50.51 o 
   6  12   1      208.71      213.64     18.18 o 
   7  12   1        9.06        4.44      4.16 o 
   8  12   1       46.22       39.41      6.66 o 
   3  13   1      245.88      222.30     16.65 o 
   4  13   1       59.95       56.07      5.69 o 
   5  13   1        2.19        5.45      3.20 o 
  -7 -12   2       71.65       69.04      6.38 o 
  -6 -12   2       42.40       42.70      5.30 o 
  -5 -12   2       52.76       47.99      5.55 o 
  -4 -12   2      482.51      500.23     24.84 o 
  -3 -12   2      157.60      140.78     13.32 o 
  -2 -12   2        1.25        0.43      2.45 o 
  -1 -12   2       80.68       68.00      6.08 o 
   0 -12   2       83.10       90.17      9.99 o 
  -9 -11   2       10.00        9.81      2.86 o 
  -8 -11   2       14.08       11.25      2.78 o 
  -7 -11   2      144.54      150.64     11.80 o 
  -6 -11   2       46.14       44.55      5.00 o 
  -5 -11   2      218.85      210.27     12.21 o 
  -4 -11   2        0.89        0.11      2.53 o 
  -3 -11   2      709.82      715.44     75.91 o 
  -2 -11   2        0.07        0.97      2.16 o 
  -1 -11   2        1.14        5.50      2.64 o 
   0 -11   2       97.98      105.38      6.86 o 
   1 -11   2      396.95      351.82     11.95 o 
   2 -11   2       13.34        8.49      5.00 o 
 -10 -10   2       99.76       99.23      6.84 o 
  -9 -10   2       62.85       65.47      6.53 o 
  -8 -10   2       22.45       19.30      3.08 o 
  -7 -10   2       42.46       34.97      3.56 o 
  -6 -10   2      256.02      268.52     17.69 o 
  -5 -10   2        3.76        4.87      2.64 o 
  -4 -10   2       17.55       19.15      3.53 o 
  -3 -10   2        2.90        2.50      2.36 o 
  -2 -10   2       26.92       31.92      4.12 o 
  -1 -10   2      127.19      121.18      6.77 o 
   0 -10   2        7.69        8.32      2.73 o 
   1 -10   2      516.47      490.94     13.22 o 
   2 -10   2      193.36      203.00      8.89 o 
   3 -10   2        5.79        8.05      4.16 o 
   4 -10   2       10.72       10.82      5.00 o 
 -11  -9   2        9.79        7.90      2.63 o 
 -10  -9   2      104.33       95.00      7.87 o 
  -9  -9   2      294.59      309.06     21.42 o 
  -8  -9   2       80.54       87.73      6.93 o 
  -7  -9   2      365.07      325.45     19.53 o 
  -6  -9   2       88.63      101.32      5.04 o 
  -5  -9   2      446.31      441.63     18.66 o 
  -4  -9   2      175.53      176.25     22.76 o 
  -3  -9   2      796.98      855.78     68.83 o 
  -2  -9   2       16.44       21.86      3.34 o 
  -1  -9   2       10.03       16.10      3.04 o 
   0  -9   2        2.24        3.19      2.16 o 
   1  -9   2       21.76       23.86      3.63 o 
   2  -9   2     1488.48     1484.47     21.63 o 
   3  -9   2      192.90      174.34      8.04 o 
   4  -9   2       15.49       24.15      6.11 o 
   5  -9   2       38.68       38.58      7.22 o 
 -11  -8   2      145.62      158.18      6.86 o 
 -10  -8   2      144.78      139.36     12.83 o 
  -9  -8   2      271.10      267.07     24.98 o 
  -8  -8   2      635.79      671.58     41.62 o 
  -7  -8   2       36.98       37.75      3.29 o 
  -6  -8   2      368.03      365.97     16.13 o 
  -5  -8   2      408.32      414.09     19.56 o 
  -4  -8   2     1140.12     1164.24     70.38 o 
  -3  -8   2      114.21      115.48      6.94 o 
  -2  -8   2       74.41       85.45      8.88 o 
  -1  -8   2      448.42      457.23     26.51 o 
   0  -8   2      778.10      758.39     16.24 o 
   1  -8   2      265.87      264.15     15.96 o 
   2  -8   2      183.37      171.05      7.25 o 
   3  -8   2      577.63      594.13     13.39 o 
   4  -8   2        3.58        3.63      2.45 o 
   5  -8   2      329.46      316.12     15.82 o 
   6  -8   2       22.96       19.15      5.55 o 
 -12  -7   2       66.67       67.64      6.28 o 
 -11  -7   2      488.18      510.70     20.01 o 
 -10  -7   2      289.10      277.32     12.64 o 
  -9  -7   2       89.56       95.29      7.09 o 
  -8  -7   2      152.56      151.66     11.67 o 
  -7  -7   2     1324.31     1363.18     62.50 o 
  -6  -7   2       47.91       45.52      3.29 o 
  -5  -7   2      732.89      775.69     45.26 o 
  -4  -7   2      981.10     1009.79     60.99 o 
  -3  -7   2     1189.15     1252.71     68.79 o 
  -2  -7   2       43.13       55.51      2.93 o 
  -1  -7   2      361.45      356.37     12.77 o 
   0  -7   2     1633.90     1669.85     66.06 o 
   1  -7   2      696.37      711.64     23.87 o 
   2  -7   2      654.61      636.21     12.54 o 
   3  -7   2       41.27       37.88      3.82 o 
   4  -7   2      337.31      348.37     10.07 o 
   5  -7   2       11.42       11.62      2.80 o 
   6  -7   2      525.05      504.85     19.43 o 
   7  -7   2        1.76        3.33      3.89 o 
 -12  -6   2        0.53       -1.67      2.55 o 
 -11  -6   2       88.12       94.33      5.28 o 
 -10  -6   2      113.29      118.26      8.96 o 
  -9  -6   2       56.98       53.39      3.82 o 
  -8  -6   2       14.04       12.92      2.94 o 
  -7  -6   2      738.31      751.34     31.80 o 
  -6  -6   2     1061.06     1045.79     51.42 o 
  -5  -6   2       13.01       12.43      1.95 o 
  -4  -6   2        4.24        9.30      1.59 o 
  -3  -6   2     1380.70     1407.61     81.88 o 
  -2  -6   2     4332.55     4865.62    261.21 o 
  -1  -6   2      656.71      716.58     32.18 o 
   0  -6   2      356.18      330.92      8.04 o 
   1  -6   2     3267.24     3139.00    253.12 o 
   2  -6   2       16.51       10.68      2.25 o 
   3  -6   2       80.68       85.38      4.81 o 
   4  -6   2       58.37       49.38      4.02 o 
   5  -6   2      125.57      134.47      6.24 o 
   6  -6   2        8.55       19.43      5.00 o 
   7  -6   2      368.45      341.10     15.82 o 
   8  -6   2      186.78      197.33     13.04 o 
 -12  -5   2        8.93       13.92      3.73 o 
 -11  -5   2       11.07        8.68      3.12 o 
 -10  -5   2        3.17        3.24      1.92 o 
  -9  -5   2      106.26       95.04      6.90 o 
  -8  -5   2     1106.18     1132.74     65.90 o 
  -7  -5   2      103.58      100.92      5.27 o 
  -6  -5   2     1073.43     1097.70    108.92 o 
  -5  -5   2     2445.47     2470.20    148.88 o 
  -4  -5   2      550.89      648.05     40.75 o 
  -3  -5   2     2456.36     2747.20    176.77 o 
  -2  -5   2     3099.09     3107.01    191.06 o 
  -1  -5   2     4397.37     4990.00    236.75 o 
   0  -5   2      292.25      262.67     10.77 o 
   1  -5   2      709.36      762.22     25.81 o 
   2  -5   2     1548.88     1463.74     43.16 o 
   3  -5   2       94.09       84.83      4.50 o 
   4  -5   2      362.67      385.15     18.32 o 
   5  -5   2      580.48      574.43     11.76 o 
   6  -5   2       55.43       56.22      4.61 o 
   7  -5   2       10.65       10.27      4.16 o 
   8  -5   2        0.19       -0.83      3.05 o 
   9  -5   2      346.92      350.54     16.93 o 
 -12  -4   2      312.54      329.01     11.78 o 
 -11  -4   2       13.36       10.96      3.34 o 
 -10  -4   2      207.27      202.63     10.82 o 
  -9  -4   2      107.46      107.76      4.75 o 
  -8  -4   2      269.44      250.37      6.49 o 
  -7  -4   2       51.80       52.38      4.49 o 
  -6  -4   2        1.38        2.43      1.26 o 
  -5  -4   2     2310.37     2293.10    162.30 o 
  -4  -4   2     4460.71     5062.83    319.34 o 
  -3  -4   2     2406.31     2990.24    200.06 o 
  -2  -4   2     4366.76     4738.18    300.25 o 
  -1  -4   2     4972.19     5193.38    281.55 o 
   0  -4   2      131.90      175.79      4.93 o 
   1  -4   2     2855.17     3159.75    119.48 o 
   2  -4   2     1635.30     1613.98     73.13 o 
   3  -4   2     3246.74     3323.68     36.22 o 
   4  -4   2        7.17       13.85      2.25 o 
   5  -4   2      139.77      123.91      5.48 o 
   6  -4   2     1170.49     1210.50     16.74 o 
   7  -4   2     2359.26     2411.65     24.76 o 
   8  -4   2       99.99       92.42      8.33 o 
   9  -4   2      143.28      131.56     10.27 o 
  10  -4   2      271.67      313.90     16.10 o 
 -12  -3   2      126.00      148.83     21.93 o 
 -11  -3   2       76.15       75.90      6.94 o 
 -10  -3   2        4.35        4.97      2.45 o 
  -9  -3   2       31.69       33.53      2.97 o 
  -8  -3   2     2784.12     2876.81     80.58 o 
  -7  -3   2      871.65      856.87     37.20 o 
  -6  -3   2       35.85       36.57      2.43 o 
  -5  -3   2      193.27      185.63     11.13 o 
  -4  -3   2     5640.71     5741.82    390.88 o 
  -3  -3   2     1396.69     1376.43    111.91 o 
  -2  -3   2      170.42      203.77     16.96 o 
  -1  -3   2        6.86        4.00      0.77 o 
   0  -3   2     1003.97      856.16     25.89 o 
   1  -3   2        4.52        5.00      1.18 o 
   2  -3   2      103.33      122.47      7.22 o 
   3  -3   2     4235.95     4547.18     96.92 o 
   4  -3   2     2640.60     2512.87     40.23 o 
   5  -3   2        8.27        6.65      2.50 o 
   6  -3   2      295.30      284.58      9.02 o 
   7  -3   2      436.76      417.24     10.07 o 
   8  -3   2      662.31      671.38     19.71 o 
   9  -3   2       45.78       57.73      6.94 o 
  10  -3   2       66.58       71.33      8.05 o 
 -12  -2   2        4.70        4.03      2.84 o 
 -11  -2   2        5.69       12.20      3.23 o 
 -10  -2   2       36.83       39.98      4.32 o 
  -9  -2   2        0.32        0.13      1.66 o 
  -8  -2   2      536.72      533.12     27.16 o 
  -7  -2   2     2949.60     2905.30     96.83 o 
  -6  -2   2     3137.65     3311.59    157.94 o 
  -5  -2   2     2141.49     2361.73    127.54 o 
  -4  -2   2      554.13      598.18     41.39 o 
  -3  -2   2     1593.31     1606.38    130.19 o 
  -2  -2   2      835.45      884.07     76.26 o 
  -1  -2   2     2856.62     2866.11    255.28 o 
   0  -2   2       53.77       89.26     12.13 o 
   1  -2   2      942.60      862.54     35.39 o 
   2  -2   2        1.28        6.86      0.93 o 
   3  -2   2      913.10     1002.16     26.09 o 
   4  -2   2     7384.08     7936.55    160.64 o 
   5  -2   2      383.14      328.46      5.43 o 
   6  -2   2      287.11      261.90      5.47 o 
   7  -2   2        5.79        6.75      2.05 o 
   8  -2   2      945.08      924.42     14.99 o 
   9  -2   2      112.15      115.18      8.88 o 
  10  -2   2       49.23       52.46      6.94 o 
  11  -2   2       51.44       49.40      7.22 o 
 -12  -1   2        7.89        6.54      3.12 o 
 -11  -1   2       18.58       17.48      3.63 o 
 -10  -1   2      353.91      353.11     10.79 o 
  -9  -1   2       30.64       34.38      3.82 o 
  -8  -1   2       17.70       18.51      2.92 o 
  -7  -1   2      349.66      360.22      8.25 o 
  -6  -1   2     2302.63     2134.95     85.09 o 
  -5  -1   2     2258.60     2470.58    115.30 o 
  -4  -1   2      584.80      575.12     26.94 o 
  -3  -1   2      902.26      938.05     82.90 o 
  -2  -1   2     3090.49     3039.20    240.59 o 
  -1  -1   2     1432.70     1531.64    115.17 o 
   0  -1   2      662.05      735.93     54.73 o 
   1  -1   2       49.17       45.11      1.86 o 
   2  -1   2     5338.25     5769.45    187.13 o 
   3  -1   2      105.85      116.64      2.61 o 
   4  -1   2      147.60      147.64      3.27 o 
   5  -1   2     3227.25     2993.84     30.54 o 
   6  -1   2     1017.17     1004.70     10.16 o 
   7  -1   2       15.20       14.11      1.86 o 
   8  -1   2        2.31        1.11      1.77 o 
   9  -1   2      504.95      517.95     11.68 o 
  10  -1   2        6.41       10.82      4.16 o 
 -11   0   2        3.64        5.00      2.75 o 
 -10   0   2        0.64       -0.86      2.05 o 
  -9   0   2      341.82      339.45     10.00 o 
  -8   0   2       37.53       29.57      3.43 o 
  -7   0   2       61.87       63.85      4.12 o 
  -6   0   2      214.49      218.44      6.74 o 
  -5   0   2     2522.29     2473.11    100.05 o 
  -4   0   2        3.69        3.38      0.90 o 
  -3   0   2       63.59       74.91      3.60 o 
  -2   0   2      212.29      196.75      7.60 o 
  -1   0   2     2544.12     2663.58    129.27 o 
   0   0   2      609.64      683.20     46.09 o 
   1   0   2        1.77        0.63      0.40 o 
   2   0   2     3070.21     3284.59    106.73 o 
   3   0   2      591.89      620.39     20.92 o 
   4   0   2      203.63      180.50      5.45 o 
   5   0   2        1.31        3.75      1.93 o 
   6   0   2     1804.39     1759.73     13.23 o 
   7   0   2      287.14      276.94      5.87 o 
   8   0   2        0.70        1.39      1.28 o 
   9   0   2      322.00      322.89      7.37 o 
  10   0   2      308.97      318.04      9.71 o 
 -11   1   2       19.30       19.71      5.55 o 
 -10   1   2        0.99        3.13      2.45 o 
  -9   1   2      742.88      722.91     24.98 o 
  -8   1   2      885.00      823.33     14.60 o 
  -7   1   2        3.77        4.94      2.05 o 
  -6   1   2      862.26      821.17     23.40 o 
  -5   1   2      592.65      511.19     12.05 o 
  -4   1   2      135.32       75.04      3.16 o 
  -3   1   2      978.64     1007.55     25.24 o 
  -2   1   2       17.89       20.02      1.57 o 
  -1   1   2     6936.27     7193.16    153.62 o 
   0   1   2     8050.64     7797.54     58.01 o 
   1   1   2     1268.57     1353.86     75.77 o 
   2   1   2     8899.77     9179.10    200.67 o 
   3   1   2     6207.46     5945.43    127.21 o 
   4   1   2      187.69      198.67      7.27 o 
   5   1   2      555.43      643.46      9.46 o 
   6   1   2        6.18        5.27      1.22 o 
   7   1   2      896.44      875.48     10.14 o 
   8   1   2      110.25      104.74      4.10 o 
   9   1   2       17.54       20.25      2.43 o 
  10   1   2     1628.74     1664.11     18.66 o 
 -11   2   2      204.28      242.02     14.71 o 
 -10   2   2       12.09       12.21      4.72 o 
  -9   2   2        1.93        2.64      2.36 o 
  -8   2   2        1.74        2.22      1.96 o 
  -7   2   2     3756.52     3471.65    378.15 o 
  -6   2   2      390.49      342.37     23.18 o 
  -5   2   2       92.56       82.48      2.93 o 
  -4   2   2     2097.53     2009.32     70.76 o 
  -3   2   2       60.37       84.81      2.13 o 
  -2   2   2       24.37       24.23      1.72 o 
  -1   2   2      105.95      122.41      2.05 o 
   0   2   2     1706.03     1597.82     37.35 o 
   1   2   2     2539.72     2772.57    101.68 o 
   2   2   2    35112.05    34652.69   2296.65 o 
   3   2   2     4434.23     4926.39    283.25 o 
   4   2   2     5728.48     5970.16    189.23 o 
   5   2   2      255.03      312.15     11.01 o 
   6   2   2      531.95      505.00     12.46 o 
   7   2   2      181.50      166.24      4.63 o 
   8   2   2      818.03      782.88     24.97 o 
   9   2   2      190.96      172.03      5.50 o 
  10   2   2       25.31       29.19      2.99 o 
  11   2   2      351.66      350.63     11.66 o 
  12   2   2        4.44        4.44      3.89 o 
 -10   3   2      170.85      173.74     12.49 o 
  -9   3   2        9.95        2.50      3.33 o 
  -8   3   2        0.89       12.77      4.44 o 
  -7   3   2       27.05       26.04      3.20 o 
  -6   3   2     2952.73     2793.74    172.63 o 
  -5   3   2      272.00      268.49      9.02 o 
  -4   3   2      567.70      655.23     22.82 o 
  -3   3   2      232.54      153.31      5.72 o 
  -2   3   2     1042.57     1070.63     37.45 o 
  -1   3   2       75.81       55.75      2.61 o 
   0   3   2       21.51       28.21      1.94 o 
   1   3   2      276.90      449.16      9.38 o 
   2   3   2      609.71      730.78     59.92 o 
   3   3   2     1524.55     1786.38    159.38 o 
   4   3   2     1912.14     1998.25    139.45 o 
   5   3   2     2102.31     2306.42    107.75 o 
   6   3   2     1687.70     1803.99     52.19 o 
   7   3   2      157.33      156.29      6.08 o 
   8   3   2      798.07      794.76     10.53 o 
   9   3   2      309.91      297.83      7.00 o 
  10   3   2       42.73       44.49      4.32 o 
  11   3   2       19.79       19.20      3.43 o 
  12   3   2      100.25      105.19      9.71 o 
 -10   4   2      328.15      360.25     18.04 o 
  -9   4   2      100.12      125.17     10.55 o 
  -8   4   2       14.59       12.49      4.44 o 
  -7   4   2        2.72        7.77      3.89 o 
  -6   4   2     1277.53     1203.64     44.41 o 
  -5   4   2      566.16      507.44     12.07 o 
  -4   4   2      599.90      580.97     23.73 o 
  -3   4   2        9.93        9.32      1.18 o 
  -2   4   2      896.37      821.66     15.21 o 
  -1   4   2      949.80     1006.05     19.83 o 
   0   4   2      349.05      311.21      4.46 o 
   1   4   2      277.53      246.81      4.01 o 
   2   4   2      491.75      463.64      7.07 o 
   3   4   2      602.66      729.33     64.16 o 
   4   4   2       24.48       21.45      2.96 o 
   5   4   2      532.30      517.51     33.73 o 
   6   4   2      510.91      509.43     30.39 o 
   7   4   2        0.29        0.67      1.22 o 
   8   4   2       30.16       25.68      2.49 o 
   9   4   2      617.38      631.81     15.66 o 
  10   4   2      109.63      104.61      6.18 o 
  11   4   2        7.83        5.55      2.75 o 
  12   4   2        2.49        1.98      3.19 o 
  -9   5   2      181.13      183.18     13.04 o 
  -8   5   2      221.14      226.48     13.60 o 
  -7   5   2      141.94      122.12      9.71 o 
  -6   5   2       52.63       54.95      6.66 o 
  -5   5   2      500.13      489.31     16.38 o 
  -4   5   2      564.49      507.93     22.48 o 
  -3   5   2       90.21       95.68      3.13 o 
  -2   5   2      447.86      454.62      6.24 o 
  -1   5   2     2952.26     3089.48     84.49 o 
   0   5   2       55.72       72.00      3.23 o 
   1   5   2        1.76        3.89      0.96 o 
   2   5   2     1735.48     1825.61     44.66 o 
   3   5   2     2433.00     2713.95    176.98 o 
   4   5   2       42.51       47.95      2.39 o 
   5   5   2       61.56       86.91      8.97 o 
   6   5   2      103.27       86.26      4.50 o 
   7   5   2      471.32      474.18     47.04 o 
   8   5   2      208.72      210.63     11.64 o 
   9   5   2       92.23       88.03      5.50 o 
  10   5   2      483.99      469.53     19.15 o 
  11   5   2       65.66       77.01      5.79 o 
  12   5   2        5.48        4.20      2.92 o 
  -8   6   2      544.69      603.38     22.48 o 
  -7   6   2      419.58      420.48     18.04 o 
  -6   6   2        1.90       -1.11      2.78 o 
  -5   6   2      956.63      928.39     23.31 o 
  -4   6   2     2270.30     2277.53     34.42 o 
  -3   6   2      290.24      270.95     12.91 o 
  -2   6   2       11.77       14.77      1.62 o 
  -1   6   2      802.13      757.55     19.99 o 
   0   6   2     2325.57     2466.10     84.49 o 
   1   6   2      379.90      439.21      8.27 o 
   2   6   2      226.93      218.75      5.24 o 
   3   6   2     2330.14     2548.24    172.14 o 
   4   6   2     2425.88     2745.49    181.67 o 
   5   6   2      381.36      477.75     40.52 o 
   6   6   2        0.38        2.92      1.26 o 
   7   6   2      340.77      328.49     24.31 o 
   8   6   2       48.58       45.31      5.90 o 
   9   6   2       10.85        8.85      2.64 o 
  10   6   2       38.70       35.25      4.22 o 
  11   6   2       82.93       82.38      6.08 o 
  12   6   2        0.72        0.58      2.53 o 
  -7   7   2      761.06      787.39     25.53 o 
  -6   7   2      199.28      189.84     12.49 o 
  -5   7   2       62.23       53.29      6.94 o 
  -4   7   2        6.13        3.89      2.78 o 
  -3   7   2      950.30     1013.87     23.31 o 
  -2   7   2       80.80       81.84      4.33 o 
  -1   7   2        0.92        2.03      1.13 o 
   0   7   2      413.52      356.53      9.84 o 
   1   7   2      676.32      668.12      8.68 o 
   2   7   2      227.20      220.18      6.13 o 
   3   7   2        4.47        5.91      1.49 o 
   4   7   2     2953.90     3128.49    280.05 o 
   5   7   2      249.80      242.10     17.62 o 
   6   7   2        7.80       10.02      1.81 o 
   7   7   2        5.43        2.87      1.44 o 
   8   7   2      211.08      212.76     13.45 o 
   9   7   2        3.48        2.08      2.25 o 
  10   7   2      316.66      306.74     10.96 o 
  11   7   2       51.61       52.32      5.30 o 
  12   7   2      115.35      123.75      7.75 o 
  -7   8   2       49.00       48.57      7.77 o 
  -6   8   2      632.96      638.35     23.04 o 
  -5   8   2       64.87       56.62      7.49 o 
  -4   8   2      172.10      152.93     10.55 o 
  -3   8   2      328.67      303.36     13.88 o 
  -2   8   2      431.17      452.12     16.10 o 
  -1   8   2       33.87       31.71      3.23 o 
   0   8   2      110.65       97.40      3.80 o 
   1   8   2     1329.34     1386.01     14.73 o 
   2   8   2      522.18      480.37     13.27 o 
   3   8   2      215.61      222.41     11.10 o 
   4   8   2        2.41        2.47      1.49 o 
   5   8   2     1385.10     1544.84    104.22 o 
   6   8   2      284.45      305.94     26.38 o 
   7   8   2        1.64        1.45      1.59 o 
   8   8   2       98.24       93.23      5.79 o 
   9   8   2      366.59      357.06     11.19 o 
  10   8   2      165.59      163.40      8.24 o 
  11   8   2        6.89        5.50      3.04 o 
  12   8   2       42.99       56.07      5.89 o 
  -5   9   2      330.28      344.71     17.21 o 
  -4   9   2        1.12        3.61      3.61 o 
  -3   9   2      289.38      309.19     14.99 o 
  -2   9   2      161.56      174.58     11.10 o 
  -1   9   2      243.09      268.39     12.77 o 
   0   9   2       35.99       37.78      3.63 o 
   1   9   2       10.30       10.41      2.55 o 
   2   9   2     1421.41     1442.39     30.36 o 
   3   9   2      673.92      722.57     31.10 o 
   4   9   2       28.88       30.03      2.76 o 
   5   9   2      162.00      176.44     10.45 o 
   6   9   2      648.01      676.12     41.02 o 
   7   9   2        0.80        0.15      1.53 o 
   8   9   2        3.47        2.78      2.36 o 
   9   9   2       52.82       47.47      4.91 o 
  10   9   2      336.31      319.74     11.48 o 
  11   9   2       11.95       13.27      3.82 o 
  -4  10   2      220.14      221.48     14.15 o 
  -3  10   2       26.72       18.60      5.27 o 
  -2  10   2        8.38       12.49      4.72 o 
  -1  10   2      270.29      279.21     14.15 o 
   0  10   2      296.88      311.17      9.59 o 
   1  10   2        0.44        1.36      2.05 o 
   2  10   2      431.13      385.51     14.71 o 
   3  10   2      629.53      653.07     14.00 o 
   4  10   2      748.12      795.38     40.09 o 
   5  10   2       43.20       45.18      3.41 o 
   6  10   2      105.39      107.43      9.16 o 
   7  10   2      344.70      327.82     28.31 o 
   8  10   2        0.73        0.27      2.25 o 
   9  10   2        0.81        0.99      2.45 o 
  10  10   2      138.16      128.21      7.95 o 
  11  10   2        6.70        9.06      3.60 o 
  -3  11   2       82.35       79.38      9.16 o 
  -2  11   2        2.00        2.50      3.61 o 
  -1  11   2       61.44       65.50      8.05 o 
   0  11   2      610.63      635.02     21.65 o 
   1  11   2      262.13      267.49      9.59 o 
   2  11   2      243.40      250.95     14.29 o 
   3  11   2      829.07      858.08     34.97 o 
   4  11   2      157.39      155.04     16.24 o 
   5  11   2       18.72       19.07      2.81 o 
   6  11   2       17.62       17.27      2.71 o 
   7  11   2       75.00       73.10      5.69 o 
   8  11   2      127.68      127.41      7.45 o 
   9  11   2        5.64        9.58      3.43 o 
  10  11   2       30.19       24.21      4.41 o 
  -1  12   2        0.38        0.83      3.33 o 
   0  12   2        0.21        1.67      3.61 o 
   1  12   2      410.34      430.19     18.60 o 
   2  12   2       15.62       16.42      3.43 o 
   3  12   2      309.32      325.06     23.87 o 
   4  12   2       34.76       34.46      4.41 o 
   5  12   2       74.80       83.79      6.18 o 
   6  12   2       94.36       79.10      8.88 o 
   7  12   2        0.21        0.28      3.33 o 
   8  12   2       83.34       82.06      6.47 o 
   3  13   2        1.17        1.67      2.55 o 
   4  13   2       10.50       13.16      3.63 o 
   5  13   2      212.20      216.76     14.15 o 
  -6 -12   3        3.98        8.02      3.63 o 
  -5 -12   3      166.45      163.07     14.02 o 
  -4 -12   3      108.84      118.43      7.75 o 
  -3 -12   3      112.30       96.35     14.29 o 
  -2 -12   3        0.44        2.35      2.84 o 
  -1 -12   3      184.15      198.73      9.70 o 
  -8 -11   3      100.98      113.50      7.55 o 
  -7 -11   3        3.26        8.07      3.27 o 
  -6 -11   3        5.53        9.14      3.52 o 
  -5 -11   3        1.51        0.22      3.05 o 
  -4 -11   3      434.05      448.58     21.37 o 
  -3 -11   3        0.70        1.73      2.60 o 
  -2 -11   3       64.94       52.59      5.20 o 
  -1 -11   3        7.34        8.01      3.23 o 
   0 -11   3      172.42      173.92      8.73 o 
   1 -11   3       19.01       17.87      3.71 o 
   2 -11   3        0.19        2.31      2.73 o 
 -10 -10   3      202.13      207.64     10.80 o 
  -9 -10   3        0.04        0.39      2.04 o 
  -8 -10   3       23.57       20.59      3.13 o 
  -7 -10   3      553.22      514.85     21.72 o 
  -6 -10   3       39.17       43.67      6.80 o 
  -5 -10   3       10.64       11.51      3.32 o 
  -4 -10   3        8.45        9.25      3.12 o 
  -3 -10   3     1091.90     1109.64     45.24 o 
  -2 -10   3       37.76       39.12      5.97 o 
  -1 -10   3       21.33       20.26      3.63 o 
   0 -10   3      213.06      199.90     12.35 o 
   1 -10   3      444.17      393.56     16.93 o 
   2 -10   3       30.84       28.30      4.22 o 
   3 -10   3        6.07        4.88      2.92 o 
 -10  -9   3      111.78      119.24     14.57 o 
  -9  -9   3       79.07       82.38      5.68 o 
  -8  -9   3       23.12       23.40      3.20 o 
  -7  -9   3       44.76       44.29      3.78 o 
  -6  -9   3      903.28      912.95     40.39 o 
  -5  -9   3      121.44      117.40     11.80 o 
  -4  -9   3       49.54       45.99      4.58 o 
  -3  -9   3      327.00      325.89     43.44 o 
  -2  -9   3      192.10      180.67     11.24 o 
  -1  -9   3       46.88       39.69      4.22 o 
   0  -9   3       76.57       82.01      5.59 o 
   1  -9   3      576.89      573.08     16.51 o 
   2  -9   3      201.23      206.07      8.88 o 
   3  -9   3      115.43      106.64      6.66 o 
   4  -9   3        4.41        7.10      3.00 o 
   5  -9   3      201.92      209.82     13.88 o 
 -11  -8   3        5.75        5.95      2.51 o 
 -10  -8   3       23.97       25.73      4.36 o 
  -9  -8   3       81.84       91.57      6.87 o 
  -8  -8   3       10.19       11.09      2.51 o 
  -7  -8   3      164.07      145.79      5.80 o 
  -6  -8   3      166.58      167.67      7.97 o 
  -5  -8   3     1535.73     1563.24     71.85 o 
  -4  -8   3       70.37       69.86      6.13 o 
  -3  -8   3       62.87       61.56      7.63 o 
  -2  -8   3     2806.61     2945.92    216.35 o 
  -1  -8   3      906.81      914.89     53.98 o 
   0  -8   3      845.04      814.23     46.91 o 
   1  -8   3      182.07      167.32      8.33 o 
   2  -8   3     2010.76     1976.82     24.03 o 
   3  -8   3      352.32      324.19     10.96 o 
   4  -8   3      224.21      222.03     10.13 o 
   5  -8   3        3.93        5.68      2.84 o 
   6  -8   3      177.98      186.79     13.04 o 
 -11  -7   3       63.46       70.40     11.66 o 
 -10  -7   3       42.21       40.13      3.72 o 
  -9  -7   3      320.79      310.16     23.04 o 
  -8  -7   3       20.33       19.33      2.76 o 
  -7  -7   3      587.42      582.70     28.23 o 
  -6  -7   3      545.15      569.32     34.36 o 
  -5  -7   3      626.18      605.97     60.88 o 
  -4  -7   3     3001.54     3159.37    155.45 o 
  -3  -7   3      427.01      404.20     12.34 o 
  -2  -7   3      160.11      167.88      6.57 o 
  -1  -7   3     1442.53     1566.31    117.82 o 
   0  -7   3       91.25       94.37      7.22 o 
   1  -7   3      363.68      344.35     23.31 o 
   2  -7   3        0.10        0.82      1.86 o 
   3  -7   3      670.65      692.67     13.83 o 
   4  -7   3        2.98        2.35      2.13 o 
   5  -7   3      301.11      290.06      9.79 o 
   6  -7   3      280.44      290.59     14.99 o 
   7  -7   3      587.07      620.04     22.48 o 
 -12  -6   3        0.13        1.44      2.73 o 
 -11  -6   3      137.09      142.52      7.84 o 
 -10  -6   3      169.24      163.57      6.43 o 
  -9  -6   3      187.13      185.26     11.02 o 
  -8  -6   3     1445.11     1482.16     92.03 o 
  -7  -6   3      401.11      395.50     13.80 o 
  -6  -6   3       18.89       18.12      2.28 o 
  -5  -6   3      533.76      557.55     40.50 o 
  -4  -6   3     1843.54     1866.45    162.88 o 
  -3  -6   3     2548.09     2720.15    130.98 o 
  -2  -6   3      256.15      263.07     10.39 o 
  -1  -6   3      182.10      190.08      6.73 o 
   0  -6   3     1909.80     1799.05     26.92 o 
   1  -6   3      280.87      237.86     10.27 o 
   2  -6   3      121.42      104.66      5.20 o 
   3  -6   3      245.84      232.46      7.75 o 
   4  -6   3      695.01      717.14     25.95 o 
   5  -6   3       10.79        7.28      2.45 o 
   6  -6   3       10.41       14.73      3.04 o 
   7  -6   3      307.59      324.17     15.54 o 
   8  -6   3      327.64      320.84     16.38 o 
 -12  -5   3       62.47       60.33      5.98 o 
 -11  -5   3        2.73        1.91      2.45 o 
 -10  -5   3      303.36      302.23     35.11 o 
  -9  -5   3      621.70      659.16     22.96 o 
  -8  -5   3       41.43       39.25      4.02 o 
  -7  -5   3      656.87      669.84     38.63 o 
  -6  -5   3     1786.76     1760.04    119.82 o 
  -5  -5   3      187.42      155.33     11.67 o 
  -4  -5   3      139.58      145.63     10.09 o 
  -3  -5   3     2478.07     2467.60    162.97 o 
  -2  -5   3     1541.66     1598.52     90.31 o 
  -1  -5   3     1807.25     1841.64     77.16 o 
   0  -5   3      190.73      225.38      9.23 o 
   1  -5   3     2852.83     2800.67     71.88 o 
   2  -5   3      313.92      311.51     14.85 o 
   3  -5   3      599.82      616.76     51.07 o 
   4  -5   3      331.67      329.57      8.82 o 
   5  -5   3     1356.08     1363.52     19.01 o 
   6  -5   3      103.60       91.13      5.48 o 
   7  -5   3       14.04       16.82      3.20 o 
   8  -5   3      481.28      510.96     19.15 o 
   9  -5   3      211.45      232.03     13.88 o 
 -12  -4   3        2.75        4.09      2.92 o 
 -11  -4   3       29.86       40.60      4.89 o 
 -10  -4   3        1.47        1.27      3.05 o 
  -9  -4   3      815.41      824.77     26.91 o 
  -8  -4   3      352.07      323.48     12.46 o 
  -7  -4   3      309.15      288.03     22.26 o 
  -6  -4   3     1044.81     1017.84     56.70 o 
  -5  -4   3     3599.22     3810.51    261.32 o 
  -4  -4   3      271.35      286.72     20.60 o 
  -3  -4   3     1144.74     1349.71    121.61 o 
  -2  -4   3     1298.48     1154.33     95.45 o 
  -1  -4   3     3829.41     4102.23    318.88 o 
   0  -4   3     2332.24     2569.99    142.46 o 
   1  -4   3      503.85      456.89     12.21 o 
   2  -4   3      933.36      810.28     38.72 o 
   3  -4   3       17.47       20.10      2.50 o 
   4  -4   3      807.57      847.55     37.19 o 
   5  -4   3     1301.63     1334.96     17.07 o 
   6  -4   3      618.38      614.28     18.18 o 
   7  -4   3      124.02      117.88      6.07 o 
   8  -4   3       15.62       16.10      4.44 o 
   9  -4   3      391.70      425.20     17.49 o 
 -12  -3   3      316.56      331.82     12.07 o 
 -11  -3   3        9.27        7.20      3.04 o 
 -10  -3   3       15.00       10.96      3.12 o 
  -9  -3   3       73.99       81.27      6.80 o 
  -8  -3   3     1521.08     1574.58     68.35 o 
  -7  -3   3        8.90        8.19      1.65 o 
  -6  -3   3        2.26        1.85      1.20 o 
  -5  -3   3     4942.06     5164.24    346.53 o 
  -4  -3   3     6168.39     6842.81    570.52 o 
  -3  -3   3      150.22      178.78     14.84 o 
  -2  -3   3      680.04      739.14     55.33 o 
  -1  -3   3     2448.42     2226.60    199.95 o 
   0  -3   3      829.64      838.53     76.72 o 
   1  -3   3      458.25      496.40     36.64 o 
   2  -3   3     2261.23     2419.59    102.97 o 
   3  -3   3     4869.48     5249.47    286.15 o 
   4  -3   3      117.25      126.68      4.91 o 
   5  -3   3        3.28        1.70      1.46 o 
   6  -3   3     2108.59     2090.79     54.26 o 
   7  -3   3     2153.34     2231.13     23.25 o 
   8  -3   3       27.08       27.48      3.53 o 
   9  -3   3       15.44       16.38      4.72 o 
  10  -3   3      209.97      240.63     13.60 o 
 -12  -2   3        0.96        2.22      2.75 o 
 -11  -2   3      256.04      246.82     11.38 o 
 -10  -2   3        6.49        5.48      2.91 o 
  -9  -2   3        5.00        3.40      2.25 o 
  -8  -2   3     1070.80     1058.53     46.49 o 
  -7  -2   3      562.96      548.64     19.57 o 
  -6  -2   3      157.05      133.66      6.05 o 
  -5  -2   3       26.20       29.84      3.50 o 
  -4  -2   3     7627.65     8117.89    654.32 o 
  -3  -2   3      201.78      156.58     14.71 o 
  -2  -2   3     1896.27     2111.19    178.61 o 
  -1  -2   3       97.35      142.23     12.79 o 
   0  -2   3     7495.80     7787.20    737.29 o 
   1  -2   3      136.31      140.89      4.69 o 
   2  -2   3      173.32      263.13     24.15 o 
   3  -2   3     1475.74     1596.04     42.62 o 
   4  -2   3     7650.52     8467.90    203.32 o 
   5  -2   3      399.55      382.87      5.92 o 
   6  -2   3       27.44       26.10      2.84 o 
   7  -2   3      108.86      106.71      8.88 o 
   8  -2   3      148.23      143.97      7.22 o 
   9  -2   3      118.92      121.39      6.28 o 
 -12  -1   3      190.62      207.15      9.81 o 
 -11  -1   3       33.67       36.79      4.71 o 
 -10  -1   3      252.43      269.16      9.81 o 
  -9  -1   3       19.05       18.92      3.23 o 
  -8  -1   3        5.55        7.35      2.45 o 
  -7  -1   3     1292.19     1240.09     77.16 o 
  -6  -1   3     1151.14     1082.02     51.78 o 
  -5  -1   3      750.22      750.88     44.39 o 
  -4  -1   3      126.72      159.93     12.48 o 
  -3  -1   3     3750.47     3786.44    256.33 o 
  -2  -1   3       26.35       33.72      3.96 o 
  -1  -1   3     3655.21     4118.05    270.79 o 
   0  -1   3       54.58       62.97      3.39 o 
   1  -1   3     1297.17     1395.19    115.06 o 
   2  -1   3       55.58       53.58      1.78 o 
   3  -1   3      392.74      448.07     15.48 o 
   4  -1   3     6737.98     7308.33    217.84 o 
   5  -1   3     2613.56     2752.93     77.12 o 
   6  -1   3       84.07       79.01      4.82 o 
   7  -1   3        1.29        3.48      1.31 o 
   8  -1   3     1792.71     1800.58     54.82 o 
   9  -1   3       16.28       16.83      3.04 o 
 -11   0   3       16.96       21.39      4.02 o 
 -10   0   3      367.18      357.21     11.28 o 
  -9   0   3       63.90       67.88      5.10 o 
  -8   0   3       29.06       26.90      3.43 o 
  -7   0   3        6.98       10.82      2.45 o 
  -6   0   3     2145.03     2087.57     88.74 o 
  -5   0   3        2.37        4.21      0.91 o 
  -4   0   3     3430.97     3702.15    175.65 o 
  -3   0   3        4.62        4.01      0.82 o 
  -2   0   3     3316.94     3431.16    170.18 o 
  -1   0   3      942.16     1058.97     53.22 o 
   0   0   3       59.34       60.39      2.39 o 
   1   0   3        8.96       10.50      0.85 o 
   2   0   3     3435.60     3687.66    183.19 o 
   3   0   3       59.62       65.23     13.22 o 
   4   0   3      100.90      109.41      3.98 o 
   5   0   3     4094.08     4220.99     85.48 o 
   6   0   3      314.33      285.65      6.53 o 
   7   0   3       10.17       10.38      1.59 o 
   8   0   3       68.89       54.53      3.22 o 
   9   0   3     1102.23     1145.62     16.85 o 
  10   0   3       52.24       49.68      6.66 o 
 -11   1   3        1.98        0.98      2.53 o 
 -10   1   3        0.13        1.09      2.20 o 
  -9   1   3      990.57      989.51     31.78 o 
  -8   1   3      490.10      436.56     26.64 o 
  -7   1   3        7.11        9.34      2.33 o 
  -6   1   3       17.44       10.82      2.05 o 
  -5   1   3     1289.62     1092.08     27.95 o 
  -4   1   3     1824.87     1972.95     45.95 o 
  -3   1   3     4902.75     5052.81    224.67 o 
  -2   1   3     1046.43     1006.37     26.23 o 
  -1   1   3     4824.93     4880.92    101.66 o 
   0   1   3      681.18      621.27     13.37 o 
   1   1   3     4947.27     5412.65    196.20 o 
   2   1   3    28519.23    28246.65   1316.95 o 
   3   1   3     1822.69     1804.08     79.47 o 
   4   1   3      930.02     1012.61     21.36 o 
   5   1   3      296.20      308.12     10.94 o 
   6   1   3     1544.49     1442.46     21.47 o 
   7   1   3      358.39      339.99     18.45 o 
   8   1   3       41.79       38.84      2.76 o 
   9   1   3       78.04       66.03      3.72 o 
  10   1   3     1581.69     1686.79     21.76 o 
  11   1   3       95.08      100.75      9.44 o 
 -11   2   3      398.54      442.41     19.98 o 
 -10   2   3        3.43        3.33      3.61 o 
  -9   2   3      262.61      242.58     13.18 o 
  -8   2   3      589.92      572.09     24.01 o 
  -7   2   3     1688.71     1634.65     53.29 o 
  -6   2   3     2022.02     1905.30     67.03 o 
  -5   2   3      585.52      510.97     20.82 o 
  -4   2   3     2021.66     1907.97     56.90 o 
  -3   2   3      980.05     1040.66     16.24 o 
  -2   2   3      385.67      340.47      7.22 o 
  -1   2   3     3541.31     3429.91     59.53 o 
   0   2   3     2107.00     2042.86     47.86 o 
   1   2   3    23611.43    24069.08    683.99 o 
   2   2   3    10115.99    10510.71    595.47 o 
   3   2   3    22010.96    21823.64    696.63 o 
   4   2   3      109.35      137.32      4.73 o 
   5   2   3     1423.06     1591.00     32.87 o 
   6   2   3      388.41      451.96     11.09 o 
   7   2   3      182.68      122.63     17.90 o 
   8   2   3       52.37       52.33      3.10 o 
   9   2   3       20.57       17.97      3.04 o 
  10   2   3       66.91       62.07      4.89 o 
  11   2   3     1025.27     1088.23     18.74 o 
 -10   3   3       27.77       27.48      6.38 o 
  -9   3   3       12.68       13.88      5.00 o 
  -8   3   3      219.11      220.12     12.77 o 
  -7   3   3      329.69      321.58      9.37 o 
  -6   3   3      422.58      365.57     24.70 o 
  -5   3   3      657.49      633.24     24.29 o 
  -4   3   3     2205.60     2154.18     34.28 o 
  -3   3   3     3970.67     4078.14     40.24 o 
  -2   3   3      108.07      121.37      2.43 o 
  -1   3   3      103.43      121.78      6.52 o 
   0   3   3      134.62       95.68      3.49 o 
   1   3   3      352.26      436.55     15.38 o 
   2   3   3     2728.65     2951.88    174.16 o 
   3   3   3       25.55       20.07      2.90 o 
   4   3   3     2209.07     2228.49    110.12 o 
   5   3   3        3.48        9.13      1.20 o 
   6   3   3     1497.37     1628.84     35.83 o 
   7   3   3      546.62      495.42     13.08 o 
   8   3   3      564.50      568.64     12.09 o 
   9   3   3       57.53       54.96      6.24 o 
  10   3   3      143.25      137.36      6.77 o 
  11   3   3      145.37      151.27      7.55 o 
  12   3   3       13.58       20.71      3.82 o 
 -10   4   3      146.31      149.87     12.21 o 
  -9   4   3        7.01       10.55      4.72 o 
  -8   4   3       15.26       14.15      4.72 o 
  -7   4   3      434.94      415.05     11.93 o 
  -6   4   3      814.24      698.29     60.92 o 
  -5   4   3       35.31       36.75      3.32 o 
  -4   4   3       15.22       14.61      2.13 o 
  -3   4   3     3995.69     4311.93    140.45 o 
  -2   4   3     5626.80     5839.39    127.46 o 
  -1   4   3        2.46       11.22      1.18 o 
   0   4   3      374.98      341.16      7.38 o 
   1   4   3      146.21      124.68      4.53 o 
   2   4   3      723.96      722.98     28.06 o 
   3   4   3     1911.09     2151.23    192.59 o 
   4   4   3      495.78      522.23     42.69 o 
   5   4   3     1783.69     1898.70    115.79 o 
   6   4   3      203.36      205.85      9.66 o 
   7   4   3       48.60       53.64      2.98 o 
   8   4   3      968.23      943.10     16.51 o 
   9   4   3      349.71      341.08      9.91 o 
  10   4   3       19.12       15.75      3.23 o 
  11   4   3       31.05       32.53      4.12 o 
  12   4   3      168.33      179.46      8.64 o 
  -9   5   3      231.56      216.49     14.15 o 
  -8   5   3        6.21        2.50      3.61 o 
  -7   5   3       18.21       18.60      5.00 o 
  -6   5   3     1159.36     1145.43     26.37 o 
  -5   5   3      435.52      428.29     25.81 o 
  -4   5   3      306.95      302.46      7.93 o 
  -3   5   3       26.84       19.05      2.45 o 
  -2   5   3     2559.01     2645.19     62.50 o 
  -1   5   3     3224.13     3507.01     79.69 o 
   0   5   3     1723.05     1929.79     50.89 o 
   1   5   3      319.46      322.81      5.24 o 
   2   5   3     2867.62     2940.87     63.06 o 
   3   5   3       17.71       20.90      1.70 o 
   4   5   3        6.91        4.73      1.18 o 
   5   5   3      288.58      297.08     25.15 o 
   6   5   3     1584.97     1673.44    146.76 o 
   7   5   3       59.04       64.01      3.19 o 
   8   5   3       37.73       43.05      4.02 o 
   9   5   3     1002.32      981.18     16.88 o 
  10   5   3      167.82      157.69      7.46 o 
  11   5   3       48.58       43.00      4.81 o 
  12   5   3        0.16        1.88      2.53 o 
  -8   6   3      780.21      851.51     26.92 o 
  -7   6   3        0.43       -1.11      2.50 o 
  -6   6   3       16.71       17.21      4.72 o 
  -5   6   3      828.75      873.99     23.04 o 
  -4   6   3     1347.76     1365.52     26.92 o 
  -3   6   3       20.70       19.76      2.60 o 
  -2   6   3      202.67      208.11      7.77 o 
  -1   6   3      585.96      557.06     11.83 o 
   0   6   3     2553.22     2852.63    104.40 o 
   1   6   3      513.65      570.95      7.42 o 
   2   6   3     1982.55     2098.64     65.38 o 
   3   6   3     4062.22     4778.88    359.14 o 
   4   6   3      547.75      627.04     46.66 o 
   5   6   3        3.07        2.96      1.26 o 
   6   6   3     1157.66     1275.29     75.94 o 
   7   6   3      652.01      654.57     12.85 o 
   8   6   3        0.17        1.04      1.86 o 
   9   6   3       26.31       23.49      3.63 o 
  10   6   3      457.52      454.87     12.66 o 
  11   6   3       45.39       50.53      5.10 o 
  12   6   3       44.67       41.22      5.09 o 
  -7   7   3      488.45      487.09     20.26 o 
  -6   7   3        0.36        3.33      3.33 o 
  -5   7   3      127.36      128.50      9.99 o 
  -4   7   3     1076.66     1087.98     25.81 o 
  -3   7   3       57.40       49.68      6.11 o 
  -2   7   3       47.87       46.76      5.55 o 
  -1   7   3      101.42       90.79      3.44 o 
   0   7   3      714.51      712.19     21.32 o 
   1   7   3        2.45        5.64      1.33 o 
   2   7   3       23.60       26.25      2.19 o 
   3   7   3     2444.85     2660.19    127.42 o 
   4   7   3     3825.26     4534.70    474.88 o 
   5   7   3      195.75      204.05     20.03 o 
   6   7   3        2.22        3.28      1.59 o 
   7   7   3      266.54      261.17      8.64 o 
   8   7   3      203.34      205.71      8.05 o 
   9   7   3      133.76      126.98      6.87 o 
  10   7   3       28.48       28.55      4.86 o 
  11   7   3        2.08        1.77      2.53 o 
  12   7   3        6.04        7.22      3.34 o 
  -6   8   3       17.37       22.20      5.83 o 
  -5   8   3      214.28      210.10     13.04 o 
  -4   8   3      153.15      149.87     10.55 o 
  -3   8   3      880.17      890.36     23.59 o 
  -2   8   3      166.81      152.65      9.71 o 
  -1   8   3        0.57        0.56      1.94 o 
   0   8   3      241.85      235.84      7.80 o 
   1   8   3     1610.44     1710.40     14.89 o 
   2   8   3      120.28      135.80      5.35 o 
   3   8   3       71.84       78.24      9.54 o 
   4   8   3      850.82      897.95     50.46 o 
   5   8   3      590.68      591.36     52.51 o 
   6   8   3      142.32      165.67     13.01 o 
   7   8   3        0.56        1.39      1.96 o 
   8   8   3      251.31      244.72      9.12 o 
   9   8   3       49.79       45.23      4.81 o 
  10   8   3      111.73      100.18      6.67 o 
  11   8   3       74.75       81.32      6.48 o 
  12   8   3      272.76      274.19     11.38 o 
  -5   9   3        0.54        1.67      3.33 o 
  -4   9   3      343.31      324.73     16.10 o 
  -3   9   3      128.07      112.68      9.71 o 
  -2   9   3      170.09      191.51     11.38 o 
  -1   9   3      212.00      220.65     11.66 o 
   0   9   3       22.42       21.03      2.92 o 
   1   9   3      718.50      736.45     37.13 o 
   2   9   3      841.74      860.58     25.03 o 
   3   9   3        0.15        1.17      1.42 o 
   4   9   3        1.78        2.59      1.53 o 
   5   9   3      740.26      716.34     19.43 o 
   6   9   3       66.93       58.90      4.71 o 
   7   9   3        4.47        3.11      2.33 o 
   8   9   3       12.25       12.74      3.23 o 
   9   9   3      390.72      384.82     12.07 o 
  10   9   3      260.19      263.54     26.09 o 
  11   9   3       78.04       80.07      6.57 o 
  -4  10   3        0.13       -0.28      3.05 o 
  -3  10   3      309.14      268.11     14.71 o 
  -2  10   3      262.41      275.05     14.43 o 
  -1  10   3      218.30      211.49     12.21 o 
   0  10   3        4.68        1.67      2.78 o 
   1  10   3       12.52       11.64      2.64 o 
   2  10   3      491.27      510.78     20.82 o 
   3  10   3      254.86      251.57     11.67 o 
   4  10   3       37.61       39.88      4.17 o 
   5  10   3       38.58       34.98      4.12 o 
   6  10   3      506.45      490.68     24.15 o 
   7  10   3        1.20        0.28      2.16 o 
   8  10   3        3.42        2.08      2.55 o 
   9  10   3       93.34       92.08      6.66 o 
  10  10   3      491.67      517.91     15.01 o 
  -3  11   3       12.96        8.33      4.72 o 
  -2  11   3       12.59       17.49      5.27 o 
  -1  11   3      246.29      257.28     14.43 o 
   0  11   3      354.93      354.15     16.10 o 
   1  11   3        0.72        3.33      3.33 o 
   2  11   3       78.87       70.22      7.22 o 
   3  11   3      477.99      530.12     37.88 o 
   4  11   3       47.40       46.26      3.63 o 
   5  11   3        1.64        2.64      2.55 o 
   6  11   3       10.83        9.80      2.84 o 
   7  11   3      148.91      154.72      7.85 o 
   8  11   3       31.28       29.80      4.30 o 
   9  11   3        0.15        1.45      2.80 o 
  10  11   3       55.10       51.59      5.88 o 
   0  12   3      220.54      223.42     13.88 o 
   1  12   3       22.42       24.42      5.83 o 
   2  12   3       98.77      117.40      9.71 o 
   3  12   3       55.55       55.48      7.08 o 
   4  12   3       69.04       76.31      5.79 o 
   5  12   3      100.74       91.59      9.16 o 
   6  12   3       70.91       61.35      9.99 o 
   7  12   3        1.50        3.06      2.64 o 
   8  12   3       83.12       88.28      6.67 o 
   3  13   3      127.89      137.66     11.10 o 
   4  13   3       14.70       14.71      5.27 o 
   5  13   3       92.15      104.63     10.27 o 
  -5 -12   4      249.66      263.34     35.53 o 
  -4 -12   4       36.78       33.85      5.00 o 
  -3 -12   4       13.31        5.98      3.43 o 
  -8 -11   4       94.72      106.62      7.65 o 
  -7 -11   4        1.11       -0.46      2.64 o 
  -6 -11   4       48.23       42.05      5.29 o 
  -5 -11   4      352.93      344.43     22.20 o 
  -4 -11   4      546.11      547.67     28.31 o 
  -3 -11   4       12.23       13.18      3.73 o 
  -2 -11   4      193.41      148.39     11.24 o 
  -1 -11   4      597.61      578.05     15.50 o 
   0 -11   4       90.09       88.68      6.67 o 
   1 -11   4       19.00       17.50      3.93 o 
  -9 -10   4       25.10       27.07      3.68 o 
  -8 -10   4      109.09      107.87      5.74 o 
  -7 -10   4       38.71       36.05      5.13 o 
  -6 -10   4       17.66       13.32      3.53 o 
  -5 -10   4       46.01       39.55      6.52 o 
  -4 -10   4      644.71      627.87     41.35 o 
  -3 -10   4       84.14       87.53      6.08 o 
  -2 -10   4       20.74       23.47      3.93 o 
  -1 -10   4       31.60       22.67      4.86 o 
   0 -10   4      398.50      391.54     41.77 o 
   1 -10   4        3.99        6.77      2.92 o 
   2 -10   4        3.19        4.44      3.89 o 
   3 -10   4       23.02       19.09      3.99 o 
 -10  -9   4       70.45       68.62      5.64 o 
  -9  -9   4        0.52       -0.21      1.96 o 
  -8  -9   4       17.56       11.69      2.69 o 
  -7  -9   4      693.57      658.74     20.71 o 
  -6  -9   4      161.14      157.23      8.54 o 
  -5  -9   4       32.10       37.03      4.41 o 
  -4  -9   4       35.46       38.48      4.41 o 
  -3  -9   4     1144.55     1142.69     73.41 o 
  -2  -9   4        2.75        3.42      2.45 o 
  -1  -9   4      486.45      471.60     23.31 o 
   0  -9   4       70.25       68.32      5.29 o 
   1  -9   4      427.24      414.07     21.09 o 
   2  -9   4       19.07       16.59      3.52 o 
   3  -9   4       59.65       56.32      5.37 o 
   4  -9   4      193.67      176.57      8.63 o 
 -11  -8   4       27.95       34.65      4.89 o 
 -10  -8   4      251.77      253.49     26.92 o 
  -9  -8   4      473.05      485.35     21.21 o 
  -8  -8   4       23.39       20.72      4.10 o 
  -7  -8   4       48.31       50.03      3.94 o 
  -6  -8   4      420.21      431.57     23.55 o 
  -5  -8   4      298.47      324.78      7.74 o 
  -4  -8   4       85.77       81.91      7.63 o 
  -3  -8   4       28.45       26.37      3.53 o 
  -2  -8   4       36.40       36.91      4.02 o 
  -1  -8   4       36.70       36.71      3.93 o 
   0  -8   4       31.20       37.48      4.02 o 
   1  -8   4      206.88      199.21      8.05 o 
   2  -8   4      278.96      279.06      9.71 o 
   3  -8   4        0.48        0.69      2.16 o 
   4  -8   4        3.03        0.69      2.25 o 
   5  -8   4      712.46      705.08     16.18 o 
   6  -8   4      120.51      107.96     10.27 o 
 -11  -7   4        3.57        4.39      2.87 o 
 -10  -7   4       97.97       87.29      6.90 o 
  -9  -7   4      945.63      993.56     65.36 o 
  -8  -7   4       33.20       33.84      3.34 o 
  -7  -7   4       39.02       40.76      3.40 o 
  -6  -7   4      181.91      174.52      7.25 o 
  -5  -7   4     1995.04     1982.30    105.47 o 
  -4  -7   4      170.21      170.60      8.94 o 
  -3  -7   4      224.69      207.27      6.60 o 
  -2  -7   4     1958.20     2153.98    106.72 o 
  -1  -7   4     1817.14     1914.26    138.63 o 
   0  -7   4        1.28        1.28      1.93 o 
   1  -7   4      378.90      324.45     13.32 o 
   2  -7   4      241.77      214.29      8.05 o 
   3  -7   4      473.87      436.59     14.15 o 
   4  -7   4      225.07      205.13      8.34 o 
   5  -7   4       26.32       28.05      6.94 o 
   6  -7   4      421.70      423.45     22.76 o 
   7  -7   4       32.53       47.18      7.49 o 
 -11  -6   4      325.24      317.51     19.71 o 
 -10  -6   4        1.46        1.72      2.33 o 
  -9  -6   4      329.57      325.63     37.47 o 
  -8  -6   4      604.24      606.60     46.28 o 
  -7  -6   4      208.69      213.59     10.69 o 
  -6  -6   4       48.61       45.25      4.25 o 
  -5  -6   4      953.26      913.44    108.26 o 
  -4  -6   4     1960.05     1956.78    141.54 o 
  -3  -6   4        1.18        3.03      1.37 o 
  -2  -6   4      188.63      192.36     11.71 o 
  -1  -6   4      915.86     1003.18     65.92 o 
   0  -6   4     2419.08     2603.94    237.44 o 
   1  -6   4        0.71       -0.28      1.57 o 
   2  -6   4       37.80       42.58      3.82 o 
   3  -6   4      462.96      483.72     11.19 o 
   4  -6   4       59.02       60.53      4.71 o 
   5  -6   4      105.79       97.56      5.79 o 
   6  -6   4       91.26       90.39      5.89 o 
   7  -6   4      368.89      401.51     11.97 o 
   8  -6   4        0.14       -0.28      3.05 o 
 -11  -5   4      250.13      252.56     10.40 o 
 -10  -5   4      235.75      236.28     28.45 o 
  -9  -5   4      205.40      211.98     10.02 o 
  -8  -5   4      369.95      384.98     25.96 o 
  -7  -5   4      429.39      409.41     25.05 o 
  -6  -5   4      311.53      290.89     28.40 o 
  -5  -5   4      129.66      124.55      7.08 o 
  -4  -5   4     2302.61     2195.44     94.84 o 
  -3  -5   4     1897.30     1896.58    133.69 o 
  -2  -5   4      198.83      200.64     14.65 o 
  -1  -5   4        5.05        4.90      1.15 o 
   0  -5   4     2401.00     2662.72    252.15 o 
   1  -5   4     1392.43     1380.40     51.07 o 
   2  -5   4       34.52       23.74      2.84 o 
   3  -5   4      162.11      148.82      6.08 o 
   4  -5   4     1637.62     1655.83     46.07 o 
   5  -5   4       50.96       50.03      4.32 o 
   6  -5   4        3.09        2.05      1.93 o 
   7  -5   4       11.86       14.73      3.23 o 
   8  -5   4      345.40      329.17     15.54 o 
   9  -5   4        1.54        4.72      3.89 o 
 -12  -4   4       25.73       26.27      4.61 o 
 -11  -4   4        6.04        1.32      2.53 o 
 -10  -4   4      388.39      385.54     16.51 o 
  -9  -4   4       38.90       37.95      7.77 o 
  -8  -4   4       56.94       52.05      3.63 o 
  -7  -4   4       75.80       71.82      3.76 o 
  -6  -4   4     1117.67     1135.67     81.65 o 
  -5  -4   4      497.28      495.32     27.70 o 
  -4  -4   4      115.18      106.19      7.81 o 
  -3  -4   4     1086.56      983.72     89.40 o 
  -2  -4   4      433.36      317.99     29.19 o 
  -1  -4   4       21.45        9.78      1.24 o 
   0  -4   4       18.50       20.42      1.67 o 
   1  -4   4     1757.84     1851.03     93.53 o 
   2  -4   4      873.00      929.93     44.13 o 
   3  -4   4      360.98      329.73     30.81 o 
   4  -4   4     1072.05     1086.27     15.11 o 
   5  -4   4     1855.05     1839.71     39.27 o 
   6  -4   4      112.37      111.82      8.74 o 
   7  -4   4       27.26       23.69      3.34 o 
   8  -4   4       94.17      107.97      6.28 o 
   9  -4   4      289.69      300.86     14.71 o 
 -12  -3   4        1.26       -0.14      2.75 o 
 -11  -3   4       88.25       76.20      8.60 o 
 -10  -3   4      131.52      119.97      9.30 o 
  -9  -3   4      197.29      203.65     13.32 o 
  -8  -3   4      424.75      428.73     27.89 o 
  -7  -3   4      184.25      153.81     15.96 o 
  -6  -3   4      490.63      491.65     33.14 o 
  -5  -3   4     1158.90     1102.59     85.39 o 
  -4  -3   4     1359.24     1483.18    121.81 o 
  -3  -3   4       41.27       44.78      4.03 o 
  -2  -3   4     8133.84     8776.07    744.30 o 
  -1  -3   4       75.33       43.08      5.68 o 
   0  -3   4       32.65       24.41      1.51 o 
   1  -3   4       56.39       42.42      4.70 o 
   2  -3   4     1994.27     1868.51     76.60 o 
   3  -3   4       54.84       60.32      4.72 o 
   4  -3   4       33.06       24.04      2.64 o 
   5  -3   4      938.03      981.65     34.69 o 
   6  -3   4     1299.84     1362.24     58.84 o 
   7  -3   4      141.58      135.40      7.08 o 
   8  -3   4      210.34      202.22     10.69 o 
   9  -3   4      311.65      323.89     14.71 o 
 -11  -2   4       73.35       82.53      6.38 o 
 -10  -2   4       55.07       50.23      5.00 o 
  -9  -2   4      615.25      582.67     30.53 o 
  -8  -2   4     1535.98     1559.39     81.88 o 
  -7  -2   4      157.22      156.51     15.13 o 
  -6  -2   4      238.84      245.05     40.11 o 
  -5  -2   4     1808.79     1810.99    140.84 o 
  -4  -2   4      312.88      279.57     22.16 o 
  -3  -2   4      569.25      593.43     47.48 o 
  -2  -2   4      877.08     1087.10     88.65 o 
  -1  -2   4     2688.99     2644.41    196.52 o 
   0  -2   4       57.26       81.57      6.47 o 
   1  -2   4       73.12       86.33      4.85 o 
   2  -2   4     2635.85     2856.21     86.29 o 
   3  -2   4     7187.69     7911.63    204.58 o 
   4  -2   4      283.36      298.77      8.41 o 
   5  -2   4        1.40        0.90      1.26 o 
   6  -2   4      942.12      952.06     41.49 o 
   7  -2   4     1295.32     1333.59     17.90 o 
   8  -2   4      107.40      111.39      5.88 o 
   9  -2   4        3.86        4.16      3.61 o 
 -11  -1   4      406.09      431.15     14.71 o 
 -10  -1   4        7.54        4.96      2.64 o 
  -9  -1   4       12.76       12.03      3.04 o 
  -8  -1   4     1074.16     1036.39     70.08 o 
  -7  -1   4      414.67      373.07     41.08 o 
  -6  -1   4      332.67      354.70      8.60 o 
  -5  -1   4       29.44       28.31      2.81 o 
  -4  -1   4     4576.98     5011.58    316.31 o 
  -3  -1   4       94.54       82.71      6.35 o 
  -2  -1   4     4407.54     4804.12    334.98 o 
  -1  -1   4       71.92       85.19      5.69 o 
   0  -1   4     2496.93     2423.43    154.69 o 
   1  -1   4        7.83        9.62      1.02 o 
   2  -1   4       27.65       34.19      1.95 o 
   3  -1   4      759.23      752.46     29.49 o 
   4  -1   4     2184.43     2205.63     84.66 o 
   5  -1   4     1476.44     1672.43     57.38 o 
   6  -1   4        3.67        6.02      1.37 o 
   7  -1   4      116.14      104.99      5.06 o 
   8  -1   4        4.33        6.08      2.20 o 
   9  -1   4       53.03       57.73      6.66 o 
  10  -1   4        6.16        4.16      3.61 o 
 -11   0   4      283.38      300.10     11.27 o 
 -10   0   4      363.03      387.90     22.62 o 
  -9   0   4        5.27        2.41      2.33 o 
  -8   0   4        9.54        7.67      2.50 o 
  -7   0   4     1215.45     1178.18     77.44 o 
  -6   0   4      245.40      203.91      9.99 o 
  -5   0   4      179.60      149.50      5.26 o 
  -4   0   4       19.19       10.94      1.86 o 
  -3   0   4    15875.25    16393.66   1426.39 o 
  -2   0   4      226.11      284.03      9.27 o 
  -1   0   4     3289.38     3470.75    178.47 o 
   0   0   4      610.51      601.83     38.16 o 
   1   0   4     1939.85     1979.20    153.87 o 
   2   0   4       22.21       35.28      2.69 o 
   3   0   4      366.38      393.09     19.41 o 
   4   0   4     1421.47     1368.89     44.87 o 
   5   0   4     1718.25     1636.48     66.77 o 
   6   0   4      691.95      795.09     31.16 o 
   7   0   4       38.69       33.57      2.81 o 
   8   0   4     1479.16     1525.48     18.41 o 
   9   0   4        1.39        0.00      3.05 o 
  10   0   4       43.50       37.47      6.11 o 
  11   0   4       26.46       25.81      5.55 o 
 -11   1   4      259.39      296.22     11.45 o 
 -10   1   4      556.55      562.35     14.51 o 
  -9   1   4      429.70      427.30     13.88 o 
  -8   1   4       56.54       57.08      4.70 o 
  -7   1   4        9.88        5.95      2.25 o 
  -6   1   4     1572.98     1474.27     91.17 o 
  -5   1   4       85.78       68.88      5.13 o 
  -4   1   4        4.24        8.21      1.77 o 
  -3   1   4        5.26        7.47      1.53 o 
  -2   1   4    10101.82    10132.70    444.76 o 
  -1   1   4       27.76       24.70      1.34 o 
   0   1   4     1219.87     1255.27     31.19 o 
   1   1   4     1156.80     1087.63     52.06 o 
   2   1   4      748.19      649.46     52.18 o 
   3   1   4      149.81      171.51      7.72 o 
   4   1   4     1040.53     1106.13     50.61 o 
   5   1   4      833.49      773.67     29.79 o 
   6   1   4      313.88      311.83     12.66 o 
   7   1   4        3.72        3.14      1.26 o 
   8   1   4       33.72       29.01      3.33 o 
   9   1   4      412.07      402.97     10.47 o 
  10   1   4      170.53      180.13     11.38 o 
  11   1   4      121.11      121.84      9.99 o 
 -10   2   4        3.22        1.67      2.55 o 
  -9   2   4      897.38      904.37     47.04 o 
  -8   2   4     1093.28     1022.53     49.26 o 
  -7   2   4       42.33       29.84      3.43 o 
  -6   2   4      105.08       99.91      5.20 o 
  -5   2   4     1676.29     1576.50     86.46 o 
  -4   2   4       11.83       17.18      2.25 o 
  -3   2   4      903.26      877.95     11.48 o 
  -2   2   4     3810.88     3746.44     95.61 o 
  -1   2   4     1697.18     1595.03     15.96 o 
   0   2   4      111.99      108.37      4.67 o 
   1   2   4      660.04      724.08     27.81 o 
   2   2   4    13592.51    13574.41    884.26 o 
   3   2   4     3224.00     3200.85    200.39 o 
   4   2   4      398.17      408.37     19.01 o 
   5   2   4       18.67       14.87      1.79 o 
   6   2   4     2058.19     2046.85     54.24 o 
   7   2   4       46.40       45.78      3.71 o 
   8   2   4       40.42       43.57      3.91 o 
   9   2   4      267.58      267.02      8.63 o 
  10   2   4      165.79      163.07      7.45 o 
  11   2   4       42.85       58.28      7.77 o 
  12   2   4        2.51        3.89      4.16 o 
 -10   3   4       51.13       60.23      8.33 o 
  -9   3   4      164.89      153.46      7.74 o 
  -8   3   4     1102.44     1064.81     52.32 o 
  -7   3   4      200.69      184.77      9.30 o 
  -6   3   4      334.19      306.55     11.52 o 
  -5   3   4     1593.59     1595.64     48.71 o 
  -4   3   4     3206.79     3207.73     63.14 o 
  -3   3   4      303.79      310.55      7.16 o 
  -2   3   4      433.93      391.00      7.46 o 
  -1   3   4     3484.74     3325.88     45.65 o 
   0   3   4     1272.22     1124.82     30.50 o 
   1   3   4      503.49      484.58     24.47 o 
   2   3   4      191.05      184.86      9.95 o 
   3   3   4     7553.94     7567.91    511.24 o 
   4   3   4       21.38       28.86      1.44 o 
   5   3   4      811.05      772.29     27.37 o 
   6   3   4      127.21      137.21      4.69 o 
   7   3   4      299.24      255.33     23.45 o 
   8   3   4        0.74        0.97      1.77 o 
   9   3   4       96.70       96.14      5.59 o 
  10   3   4       71.69       74.96      5.39 o 
  11   3   4      296.78      325.31     10.79 o 
  12   3   4      126.63      125.33      7.55 o 
  -9   4   4       62.18       58.84      8.05 o 
  -8   4   4       90.07       73.83      8.05 o 
  -7   4   4      440.55      435.53     11.30 o 
  -6   4   4      229.07      213.18      7.74 o 
  -5   4   4     2114.45     1896.15    217.87 o 
  -4   4   4     2999.83     2971.99     67.44 o 
  -3   4   4     4077.87     3943.77     55.65 o 
  -2   4   4      223.27      231.03      3.95 o 
  -1   4   4      130.67      131.82      3.60 o 
   0   4   4     1410.78     1338.68     48.23 o 
   1   4   4     1483.72     1437.40     58.42 o 
   2   4   4      645.50      683.43     32.49 o 
   3   4   4      524.23      560.31     53.11 o 
   4   4   4     4997.25     5779.11    465.20 o 
   5   4   4      200.23      175.34      6.95 o 
   6   4   4      903.45      794.28    107.83 o 
   7   4   4     1361.83     1327.55     47.46 o 
   8   4   4      953.51     1010.08     22.62 o 
   9   4   4       29.86       24.07      5.55 o 
  10   4   4      190.34      184.57      8.05 o 
  11   4   4       25.36       29.91      4.11 o 
  12   4   4       71.60       86.19      6.47 o 
  -9   5   4      131.53      159.31     12.49 o 
  -8   5   4       77.97       80.49      8.88 o 
  -7   5   4       50.43       50.51      6.94 o 
  -6   5   4      152.01      145.06      6.64 o 
  -5   5   4        5.54        5.45      3.61 o 
  -4   5   4      473.75      450.56     15.26 o 
  -3   5   4     2070.44     2075.30     78.41 o 
  -2   5   4     4694.06     4744.41    219.26 o 
  -1   5   4        1.58        2.75      1.01 o 
   0   5   4       54.92       55.94      2.37 o 
   1   5   4     3915.19     4139.91    165.23 o 
   2   5   4     3687.22     4096.72    180.20 o 
   3   5   4      747.63      817.99     65.50 o 
   4   5   4      375.15      409.20     37.38 o 
   5   5   4     1009.27     1110.00     82.06 o 
   6   5   4      148.64      141.86      9.99 o 
   7   5   4        1.99        3.61      1.96 o 
   8   5   4      109.71      103.54      5.89 o 
   9   5   4      904.90      948.38     27.06 o 
  10   5   4       69.45       57.24      5.09 o 
  11   5   4        0.24        0.00      2.36 o 
  12   5   4      256.39      285.48     11.09 o 
  -8   6   4        1.87        9.16      4.72 o 
  -7   6   4       97.00       92.14      9.16 o 
  -6   6   4       56.80       59.67      7.49 o 
  -5   6   4      191.99      198.17     11.38 o 
  -4   6   4      415.84      379.87     38.58 o 
  -3   6   4       26.97       34.00      3.20 o 
  -2   6   4     2249.88     2333.60     31.36 o 
  -1   6   4      598.34      591.03     16.00 o 
   0   6   4       21.99       30.84      2.48 o 
   1   6   4      301.62      329.92     12.63 o 
   2   6   4     6097.12     6669.31    282.12 o 
   3   6   4      220.60      217.34     15.12 o 
   4   6   4       11.58       10.48      1.51 o 
   5   6   4      406.68      438.06     33.84 o 
   6   6   4     1295.53     1270.38     52.46 o 
   7   6   4        0.94        0.56      1.77 o 
   8   6   4       86.02       81.10      5.30 o 
   9   6   4      287.31      280.95     13.04 o 
  10   6   4      411.32      444.69     19.01 o 
  11   6   4        0.14        1.07      2.40 o 
  12   6   4       59.02       56.21      5.89 o 
  -7   7   4       21.52       27.20      6.38 o 
  -6   7   4        3.18        1.94      3.05 o 
  -5   7   4      610.99      607.82     20.54 o 
  -4   7   4     1437.88     1465.44     29.97 o 
  -3   7   4       28.14       21.00      2.92 o 
  -2   7   4       57.66       56.83      4.11 o 
  -1   7   4     1114.22     1145.82     50.10 o 
   0   7   4      342.59      333.47      7.95 o 
   1   7   4      171.99      171.48      4.69 o 
   2   7   4      270.44      260.67      7.77 o 
   3   7   4     2407.28     2702.60    336.94 o 
   4   7   4       89.69       92.83      9.58 o 
   5   7   4        6.27        7.46      2.25 o 
   6   7   4     1248.45     1234.73     45.52 o 
   7   7   4      782.07      793.37     25.53 o 
   8   7   4        6.01        2.91      2.16 o 
   9   7   4        0.65        1.19      2.45 o 
  10   7   4      729.27      724.55     22.48 o 
  11   7   4      108.15      115.53      7.36 o 
  12   7   4       12.51       13.05      3.82 o 
  -6   8   4       23.44       24.15      6.11 o 
  -5   8   4        0.02       -1.11      2.78 o 
  -4   8   4      484.69      497.92     18.87 o 
  -2   8   4      158.09      153.48      9.71 o 
  -1   8   4        4.59        4.82      2.05 o 
   0   8   4      623.17      639.71     23.23 o 
   1   8   4      137.12      139.78     11.73 o 
   2   8   4      357.07      380.80     14.07 o 
   3   8   4      328.20      336.88     33.03 o 
   4   8   4     1399.00     1480.49    116.46 o 
   5   8   4        4.82        2.54      2.08 o 
   6   8   4        0.59        0.28      1.73 o 
   7   8   4       86.25       79.03      7.77 o 
   8   8   4      334.43      328.20     10.60 o 
   9   8   4       10.81        8.94      3.00 o 
  10   8   4        3.49       -1.90      2.08 o 
  11   8   4       60.10       68.21      6.07 o 
  -5   9   4       52.53       48.57      7.49 o 
  -4   9   4       56.25       45.79      7.22 o 
  -3   9   4     1061.36     1117.40     28.03 o 
  -2   9   4       44.05       38.86      6.11 o 
  -1   9   4        2.78        2.22      2.78 o 
   0   9   4       46.80       42.25      3.71 o 
   1   9   4      752.76      768.87     26.61 o 
   2   9   4        9.92        9.85      2.06 o 
   3   9   4      112.87      117.59      6.32 o 
   4   9   4      179.64      173.01     10.16 o 
   5   9   4      325.08      323.41     18.46 o 
   6   9   4      706.03      688.33     14.42 o 
   7   9   4       84.36       76.70      5.59 o 
   8   9   4      177.75      169.70      8.04 o 
   9   9   4      204.12      196.23     14.85 o 
  10   9   4        0.54        0.42      2.55 o 
  11   9   4      151.30      142.67      8.44 o 
  -4  10   4       67.94       63.84      8.60 o 
  -3  10   4       10.07       12.49      5.00 o 
  -2  10   4      799.56      849.84     24.70 o 
  -1  10   4       12.57       14.71      4.44 o 
   0  10   4       26.27       33.58      5.55 o 
   1  10   4      165.59      194.00     10.82 o 
   2  10   4      234.74      245.07      7.33 o 
   3  10   4        5.63        7.86      2.03 o 
   4  10   4       59.49       61.96      4.70 o 
   5  10   4      241.55      227.47     16.38 o 
   6  10   4       45.73       44.48      4.61 o 
   7  10   4      124.85      123.39      6.96 o 
   8  10   4        9.45        8.02      3.04 o 
   9  10   4      312.20      316.14     12.77 o 
  10  10   4       86.51       75.07      6.47 o 
  -2  11   4      163.21      151.82     11.66 o 
  -1  11   4      580.14      591.73     21.37 o 
   0  11   4        4.59        4.44      3.61 o 
   1  11   4        4.78        6.38      3.61 o 
   2  11   4      137.61      142.38      9.99 o 
   3  11   4      389.53      422.53     14.85 o 
   4  11   4        0.60        0.00      2.78 o 
   5  11   4        3.64        3.61      2.55 o 
   6  11   4      338.87      339.87     11.19 o 
   7  11   4       14.78       15.67      3.63 o 
   8  11   4        1.72        1.78      2.64 o 
   9  11   4       80.95       72.71      7.22 o 
   0  12   4      233.46      247.85     14.43 o 
   1  12   4       21.84       21.93      5.55 o 
   3  12   4      274.89      280.60     14.43 o 
   5  12   4       10.45       10.82      3.12 o 
   6  12   4        6.49        3.48      2.64 o 
   7  12   4      163.41      174.92      8.82 o 
   8  12   4      114.01      124.14      7.95 o 
  -7 -11   5        0.48       -0.17      2.84 o 
  -6 -11   5      243.67      264.39     24.70 o 
  -5 -11   5      385.02      422.17     28.59 o 
  -4 -11   5        1.54        0.50      2.84 o 
  -3 -11   5        4.71        2.08      2.75 o 
  -2 -11   5       84.99       98.53      8.60 o 
  -1 -11   5       87.13       94.52      6.96 o 
   0 -11   5       20.44       15.24      3.82 o 
  -8 -10   5      394.93      394.79     13.25 o 
  -7 -10   5       43.77       48.05      5.50 o 
  -6 -10   5       32.48       22.72      4.22 o 
  -5 -10   5      260.37      271.48     11.10 o 
  -4 -10   5      366.86      368.60     21.79 o 
  -3 -10   5       47.07       44.11      5.00 o 
  -2 -10   5        6.38        6.03      2.92 o 
  -1 -10   5      371.46      393.81     41.77 o 
   0 -10   5       39.05       35.04      4.61 o 
   1 -10   5      163.95      148.14     10.27 o 
   2 -10   5        2.75        4.41      2.84 o 
  -9  -9   5        0.95        2.80      2.31 o 
  -8  -9   5      232.46      219.00     12.04 o 
  -7  -9   5      470.03      463.77     10.53 o 
  -6  -9   5      174.45      165.76      8.13 o 
  -5  -9   5      141.90      113.95      6.77 o 
  -4  -9   5      188.28      197.07     16.79 o 
  -3  -9   5       90.73       85.21      6.08 o 
  -2  -9   5        9.22        9.77      3.75 o 
  -1  -9   5       11.45        7.91      2.94 o 
   0  -9   5      797.40      811.43     75.63 o 
   1  -9   5        5.43        6.34      2.84 o 
   2  -9   5        4.15        7.50      3.04 o 
   3  -9   5      141.64      146.95     10.41 o 
   4  -9   5      197.27      185.60      9.22 o 
 -10  -8   5      105.73      107.54      9.71 o 
  -9  -8   5        1.79        0.65      2.01 o 
  -8  -8   5        1.39        2.96      2.19 o 
  -7  -8   5      998.21      953.50     49.68 o 
  -6  -8   5      668.86      640.16     25.74 o 
  -5  -8   5        4.07        5.94      2.64 o 
  -4  -8   5       61.09       52.08      4.81 o 
  -3  -8   5      602.78      629.02     31.50 o 
  -2  -8   5       18.92       17.73      3.75 o 
  -1  -8   5      219.22      227.11     16.65 o 
   0  -8   5       68.91       57.50      4.89 o 
   1  -8   5      718.07      747.66     39.55 o 
   2  -8   5       16.36       16.38      5.00 o 
   3  -8   5       36.95       32.52      6.11 o 
   4  -8   5      572.60      557.73     15.13 o 
   5  -8   5      294.16      282.06     10.79 o 
 -11  -7   5        4.47        5.26      3.00 o 
 -10  -7   5      320.44      331.42     20.40 o 
  -9  -7   5      198.20      217.01      8.12 o 
  -8  -7   5       46.19       43.44      5.66 o 
  -7  -7   5        0.05        0.06      1.63 o 
  -6  -7   5      152.02      177.48     12.86 o 
  -5  -7   5      624.58      614.07     36.40 o 
  -4  -7   5      488.06      463.48     22.38 o 
  -3  -7   5        9.92        9.44      2.75 o 
  -2  -7   5      633.93      641.24     69.53 o 
  -1  -7   5      468.54      489.00     44.41 o 
   0  -7   5       76.67       72.14      8.47 o 
   1  -7   5      721.78      747.16     59.53 o 
   2  -7   5     1080.10     1085.83     45.52 o 
   3  -7   5      193.43      178.53      7.75 o 
   4  -7   5       17.26        8.71      2.84 o 
   5  -7   5      900.56      864.99     36.08 o 
   6  -7   5      191.82      200.51      8.93 o 
 -11  -6   5       42.89       49.08      5.57 o 
 -10  -6   5        0.01        0.97      2.36 o 
  -9  -6   5      533.39      515.63     51.48 o 
  -8  -6   5      169.04      192.59     12.24 o 
  -7  -6   5        0.82        1.41      1.62 o 
  -6  -6   5        3.98        4.76      1.75 o 
  -5  -6   5      473.15      476.84     11.08 o 
  -4  -6   5       69.35       57.89      4.68 o 
  -3  -6   5      494.86      494.98     38.90 o 
  -2  -6   5     1119.58     1206.85     78.13 o 
  -1  -6   5     3353.60     3613.19    272.41 o 
   0  -6   5       42.77       41.42      5.69 o 
   1  -6   5      447.28      463.95     51.21 o 
   2  -6   5      116.71      122.64      7.77 o 
   3  -6   5     2295.38     2336.49    126.28 o 
   4  -6   5      215.72      195.57      8.88 o 
   5  -6   5        0.44        1.22      2.05 o 
   6  -6   5      373.65      408.50     15.68 o 
   7  -6   5      192.05      181.75      8.54 o 
 -11  -5   5      358.45      363.23     22.34 o 
 -10  -5   5       15.45       18.41      3.71 o 
  -9  -5   5       54.70       46.92      9.16 o 
  -8  -5   5      435.65      455.73     33.75 o 
  -7  -5   5        3.64        3.35      1.85 o 
  -6  -5   5       22.44       20.67      2.36 o 
  -5  -5   5      306.69      291.68     27.20 o 
  -4  -5   5      437.81      372.35     30.90 o 
  -3  -5   5       12.28       13.57      1.78 o 
  -2  -5   5      840.70      862.82     66.94 o 
  -1  -5   5      408.13      390.88     32.40 o 
   0  -5   5     2204.67     2324.68    249.51 o 
   1  -5   5       31.64       32.23      3.14 o 
   2  -5   5      334.96      332.34     10.13 o 
   3  -5   5      172.86      175.18      9.02 o 
   4  -5   5      606.77      604.68     28.03 o 
   5  -5   5       82.01       79.57      5.20 o 
   6  -5   5       14.31       20.81      3.43 o 
   7  -5   5      219.11      236.75      9.12 o 
   8  -5   5       25.69       24.03      3.93 o 
 -11  -4   5      264.52      272.48     13.88 o 
 -10  -4   5      190.26      181.76     14.29 o 
  -9  -4   5      106.80      104.92     12.77 o 
  -8  -4   5       45.73       42.96      7.22 o 
  -7  -4   5      865.63      886.93     55.89 o 
  -6  -4   5       55.72       59.69      3.86 o 
  -5  -4   5       23.60       27.32      2.59 o 
  -4  -4   5      854.96      802.12     46.90 o 
  -3  -4   5     1506.59     1539.72    126.74 o 
  -2  -4   5      245.07      256.26     25.88 o 
  -1  -4   5        6.63        3.52      1.04 o 
   0  -4   5     1131.08     1041.83    107.89 o 
   1  -4   5      916.54      939.02    116.43 o 
   2  -4   5       61.95       52.85      3.63 o 
   3  -4   5       43.14       48.13      3.53 o 
   4  -4   5     1301.67     1284.64     48.29 o 
   5  -4   5       50.84       48.20      4.02 o 
   6  -4   5       12.15       14.48      2.75 o 
   7  -4   5      136.47      124.74      8.19 o 
   8  -4   5      137.17      144.05     10.55 o 
   9  -4   5       50.20       42.46      6.94 o 
 -11  -3   5        0.10       -0.56      2.45 o 
 -10  -3   5      776.15      755.94     51.35 o 
  -9  -3   5        3.32        1.75      2.33 o 
  -8  -3   5      133.44      124.71     17.21 o 
  -7  -3   5      885.44      875.36     98.81 o 
  -6  -3   5      762.38      775.31     48.64 o 
  -5  -3   5       25.27       21.43      2.11 o 
  -4  -3   5       67.26       82.48      5.94 o 
  -3  -3   5      759.24      708.42     60.48 o 
  -2  -3   5     2789.19     2804.78    263.85 o 
  -1  -3   5      254.52      251.58     23.59 o 
   0  -3   5       82.80       92.54      6.45 o 
   1  -3   5      732.32      648.94     49.58 o 
   2  -3   5      192.45      176.81      9.42 o 
   3  -3   5     1922.90     2167.96    154.45 o 
   4  -3   5        5.28       10.36      2.13 o 
   5  -3   5     1106.13     1060.89     41.35 o 
   6  -3   5      293.62      292.54     19.71 o 
   7  -3   5      105.15      106.42      5.97 o 
   8  -3   5      188.55      200.11     11.93 o 
   9  -3   5      285.33      305.85     14.99 o 
 -11  -2   5        3.71        2.92      2.84 o 
 -10  -2   5       79.92       85.29      6.38 o 
  -9  -2   5      509.32      532.59     36.50 o 
  -8  -2   5        1.20        1.24      1.93 o 
  -7  -2   5        6.57        6.28      4.30 o 
  -6  -2   5     1271.00     1310.63    104.59 o 
  -5  -2   5     2574.66     2563.20    179.46 o 
  -4  -2   5      140.77      149.47     11.74 o 
  -3  -2   5       32.68       52.09      5.39 o 
  -2  -2   5     4816.12     5321.73    388.69 o 
  -1  -2   5      775.25      671.66     55.67 o 
   0  -2   5       84.33      116.79     10.06 o 
   1  -2   5      263.98      302.03     20.69 o 
   2  -2   5     1131.23     1091.67     72.50 o 
   3  -2   5        9.52        5.14      1.03 o 
   4  -2   5      246.55      243.47     16.38 o 
   5  -2   5      309.75      297.12     12.49 o 
   6  -2   5     1488.73     1471.76     76.60 o 
   7  -2   5      201.71      198.74      8.47 o 
   8  -2   5      142.40      135.44      9.71 o 
   9  -2   5      103.87      102.69      9.16 o 
  10  -2   5      287.63      338.05     16.10 o 
 -11  -1   5       38.99       39.80      5.09 o 
 -10  -1   5       59.95       76.72      6.18 o 
  -9  -1   5      724.67      702.32     28.45 o 
  -8  -1   5      809.43      812.42     58.70 o 
  -7  -1   5      611.46      538.40     43.30 o 
  -6  -1   5       33.20       28.77      3.33 o 
  -5  -1   5     3205.72     3477.57    272.87 o 
  -4  -1   5      966.97     1014.90     71.39 o 
  -3  -1   5       29.68       42.28      3.12 o 
  -2  -1   5     2329.76     2656.05    170.03 o 
  -1  -1   5      844.67      762.80     44.51 o 
   0  -1   5        2.96       10.96      1.80 o 
   1  -1   5       84.29      104.95      6.62 o 
   2  -1   5      523.98      611.51     46.20 o 
   3  -1   5     3203.68     3295.45    150.17 o 
   4  -1   5        1.34        1.47      0.90 o 
   5  -1   5      136.68      150.03      4.88 o 
   6  -1   5      666.45      721.83     57.45 o 
   7  -1   5      609.68      560.36     17.21 o 
   8  -1   5      395.91      382.73     15.26 o 
   9  -1   5       91.52       77.16      7.77 o 
  10  -1   5       30.32       39.13      6.38 o 
  11  -1   5       83.10      101.30      9.71 o 
 -11   0   5      283.88      311.12     18.73 o 
 -10   0   5        0.97        3.19      2.75 o 
  -9   0   5        2.73        3.00      2.45 o 
  -8   0   5      741.73      685.53     41.91 o 
  -7   0   5      638.25      581.80     32.47 o 
  -6   0   5       21.88       20.72      2.84 o 
  -5   0   5      746.80      632.10     68.83 o 
  -4   0   5     1779.01     1704.73    105.70 o 
  -3   0   5     2109.48     2358.86    128.48 o 
  -2   0   5     3191.40     3568.23    163.65 o 
  -1   0   5       22.01       19.00      1.42 o 
   0   0   5      544.78      472.01     27.19 o 
   1   0   5      436.95      417.42     36.83 o 
   2   0   5       94.84       80.97     12.77 o 
   3   0   5      471.26      450.69     20.92 o 
   4   0   5      999.75      969.20     40.62 o 
   5   0   5      716.10      808.09     33.52 o 
   6   0   5      662.14      717.70     34.35 o 
   7   0   5      441.02      430.38     22.62 o 
   8   0   5       25.16       25.26      5.00 o 
   9   0   5        2.75        1.94      3.33 o 
  10   0   5       18.28       16.10      5.00 o 
  11   0   5      100.87      103.52      9.44 o 
 -10   1   5      607.25      629.30     15.88 o 
  -9   1   5       68.57       51.54      5.27 o 
  -8   1   5       27.29       35.38      5.13 o 
  -7   1   5      677.80      642.66     51.48 o 
  -6   1   5      121.59      112.55      9.44 o 
  -5   1   5       15.22       13.47      2.36 o 
  -4   1   5      571.56      606.19     28.86 o 
  -3   1   5     2530.74     2611.77    144.85 o 
  -2   1   5      833.55      867.44     37.51 o 
  -1   1   5      401.77      430.12      8.85 o 
   0   1   5     1400.37     1378.47     50.94 o 
   1   1   5     6297.74     6586.07    377.97 o 
   2   1   5       43.39       37.71      3.20 o 
   3   1   5       26.64       34.80      2.77 o 
   4   1   5      961.02     1000.40     53.34 o 
   5   1   5      492.46      486.70     21.09 o 
   6   1   5       30.44       25.13      2.73 o 
   7   1   5       49.13       45.36      3.67 o 
   8   1   5      432.32      449.14     30.67 o 
   9   1   5        6.90        3.05      3.33 o 
  10   1   5       38.52       35.25      6.11 o 
  11   1   5       15.15       29.42      6.11 o 
 -10   2   5      543.80      569.01     32.06 o 
  -9   2   5      363.40      407.37     12.24 o 
  -8   2   5       27.63       24.56      3.53 o 
  -7   2   5       28.13       24.70      3.34 o 
  -6   2   5      791.12      763.92     45.66 o 
  -5   2   5       84.95       80.06      4.61 o 
  -4   2   5      200.87      207.50     14.99 o 
  -3   2   5      213.12      188.26      5.79 o 
  -2   2   5     3475.66     3364.91    134.89 o 
  -1   2   5      249.67      266.55      6.78 o 
   0   2   5      964.55     1093.87     19.05 o 
   1   2   5     6830.78     7320.59    212.16 o 
   2   2   5     3753.78     3751.83    249.37 o 
   3   2   5        6.11       10.34      3.05 o 
   4   2   5       19.29       10.87      1.86 o 
   5   2   5      898.06      880.13     53.15 o 
   6   2   5      235.56      225.85     11.93 o 
   7   2   5       10.73        7.84      2.64 o 
   8   2   5        1.17        4.82      2.13 o 
   9   2   5      222.21      241.41     17.90 o 
  10   2   5      122.70      128.54     10.55 o 
  11   2   5       22.07       25.53      5.83 o 
  12   2   5      256.90      259.50     14.99 o 
 -10   3   5        1.01        7.49      4.72 o 
  -9   3   5      660.50      690.17     16.10 o 
  -8   3   5      581.34      565.01     14.02 o 
  -7   3   5      324.36      297.86     12.77 o 
  -6   3   5        7.04       10.59      2.55 o 
  -5   3   5     1545.26     1501.16     55.51 o 
  -4   3   5      290.01      279.03     15.40 o 
  -3   3   5      412.25      378.08      8.34 o 
  -2   3   5     4269.92     4279.60    147.65 o 
  -1   3   5     2367.52     2300.89     31.28 o 
   0   3   5     2951.16     3194.79     77.66 o 
   1   3   5     2297.19     2717.61    140.10 o 
   2   3   5     9429.91     9974.72    535.18 o 
   3   3   5     7348.61     7867.18    541.35 o 
   4   3   5     2632.82     2849.57    181.51 o 
   5   3   5      107.74      116.53     11.66 o 
   6   3   5     1874.90     1841.98     98.94 o 
   7   3   5       51.83       44.41      7.35 o 
   8   3   5       61.28       60.03      5.00 o 
   9   3   5       30.53       26.81      3.63 o 
  10   3   5      263.60      285.25     17.21 o 
  11   3   5      378.28      390.91     17.90 o 
  12   3   5       80.61      101.03     10.27 o 
  -9   4   5        3.19        0.56      3.05 o 
  -8   4   5      148.51      163.78      7.90 o 
  -7   4   5       51.12       37.45      4.11 o 
  -6   4   5        7.57        9.88      2.53 o 
  -5   4   5       84.17       80.17      5.83 o 
  -4   4   5     5608.66     5563.60     60.92 o 
  -3   4   5      151.50      136.62      6.38 o 
  -2   4   5      471.28      446.74      8.82 o 
  -1   4   5     1746.19     1651.11     52.53 o 
   0   4   5     1384.84     1368.30     48.21 o 
   1   4   5       43.10       51.13      3.61 o 
   2   4   5        5.81        9.16      1.06 o 
   3   4   5     1295.68     1825.46    192.60 o 
   4   4   5     5550.28     5761.78    317.93 o 
   5   4   5     1507.03     1514.88    126.42 o 
   6   4   5      425.66      383.84     13.32 o 
   7   4   5      694.29      686.86     40.66 o 
   8   4   5      348.92      332.83     16.24 o 
   9   4   5       37.58       33.31      3.93 o 
  10   4   5      198.21      160.96      7.75 o 
  11   4   5      138.30      140.85      7.75 o 
  12   4   5        6.96        5.39      3.04 o 
  -8   5   5        8.42       13.60      5.00 o 
  -7   5   5      197.42      193.17     12.21 o 
  -6   5   5      116.74       98.38      5.79 o 
  -5   5   5       29.67       27.68      4.44 o 
  -4   5   5      120.98      115.71      5.79 o 
  -3   5   5     2610.33     2441.80    162.78 o 
  -2   5   5       52.63       54.36      3.73 o 
  -1   5   5      112.21      104.04      4.70 o 
   0   5   5     1079.33     1008.21     43.87 o 
   1   5   5      325.85      280.66     11.33 o 
   2   5   5      632.04      723.68     37.12 o 
   3   5   5      591.19      681.49     70.81 o 
   4   5   5      638.19      584.14     24.29 o 
   5   5   5      465.91      368.58     12.77 o 
   6   5   5       45.41       39.25      3.63 o 
   7   5   5     1164.71     1148.38     44.96 o 
   8   5   5      802.02      815.23     23.04 o 
   9   5   5      215.41      213.02     18.04 o 
  10   5   5       27.81       20.39      3.71 o 
  11   5   5       95.43       90.69      6.57 o 
  12   5   5      104.15      115.99      7.55 o 
  -8   6   5      115.69      128.50     11.38 o 
  -7   6   5      142.78      118.79     10.55 o 
  -6   6   5      400.64      409.66     17.21 o 
  -5   6   5       20.09       18.65      3.61 o 
  -4   6   5       54.15       56.80      4.50 o 
  -3   6   5      578.93      555.05     35.53 o 
  -2   6   5     1374.46     1318.08    191.09 o 
  -1   6   5      246.83      249.15     10.82 o 
   0   6   5        0.36        0.95      0.93 o 
   1   6   5     1063.44     1013.87     74.24 o 
   2   6   5       60.72       53.82      2.95 o 
   3   6   5      241.45      246.40     12.07 o 
   4   6   5        9.05        6.83      1.93 o 
   5   6   5     1158.18     1105.18     44.27 o 
   6   6   5        1.71        1.94      1.96 o 
   7   6   5        0.40       -0.83      1.77 o 
   8   6   5      292.94      285.26     18.60 o 
   9   6   5      723.31      731.86     45.52 o 
  10   6   5        5.87        7.36      2.92 o 
  11   6   5       36.57       29.49      4.51 o 
  12   6   5      208.81      246.29     18.60 o 
  -7   7   5       33.29       32.47      6.66 o 
  -6   7   5      249.96      275.05     14.99 o 
  -5   7   5      735.38      771.30     23.31 o 
  -3   7   5      206.73      208.53      7.51 o 
  -2   7   5     1414.46     1434.66     62.45 o 
  -1   7   5      426.59      429.24     23.87 o 
   0   7   5      113.02      100.49      4.91 o 
   1   7   5       36.75       34.89      2.60 o 
   2   7   5     3121.78     3299.14    135.55 o 
   3   7   5       36.66       29.47      3.04 o 
   4   7   5       55.10       45.95      3.82 o 
   5   7   5      140.11      127.62     10.13 o 
   6   7   5      686.55      653.93     14.85 o 
   7   7   5       23.20       23.30      3.43 o 
   8   7   5       61.62       55.68      4.81 o 
   9   7   5       89.37       96.93      6.38 o 
  10   7   5      224.06      224.34      9.52 o 
  11   7   5        6.71        7.04      3.23 o 
  -6   8   5       35.44       43.57      7.22 o 
  -5   8   5      621.69      659.72     22.76 o 
  -4   8   5     1097.37     1144.32     28.31 o 
  -3   8   5       22.52       15.54      4.44 o 
  -2   8   5        6.09        5.25      2.25 o 
  -1   8   5      658.45      698.84     31.36 o 
   0   8   5        2.04        2.84      1.94 o 
   1   8   5      109.54       97.16      3.87 o 
   2   8   5        9.61        9.84      1.81 o 
   3   8   5     1356.96     1396.71     63.97 o 
   4   8   5        3.86        4.16      2.16 o 
   5   8   5       61.67       63.02      4.71 o 
   6   8   5      549.57      525.03     12.36 o 
   7   8   5      522.37      502.95     12.66 o 
   8   8   5       22.97       26.44      3.91 o 
   9   8   5        0.81        0.40      2.25 o 
  10   8   5       64.48       70.16      5.79 o 
  11   8   5        1.09        1.00      3.75 o 
  -5   9   5       98.21      110.19     10.27 o 
  -4   9   5      293.58      332.78     16.38 o 
  -3   9   5       79.88       91.59      8.60 o 
  -2   9   5       35.85       36.08      5.83 o 
  -1   9   5        3.89        2.50      2.78 o 
   0   9   5      225.81      231.99     14.29 o 
   1   9   5        4.79        5.69      2.16 o 
   2   9   5       16.46       13.98      2.03 o 
   3   9   5      421.15      420.96     21.65 o 
   4   9   5      477.31      469.47     11.38 o 
   5   9   5        7.20        5.50      2.45 o 
   6   9   5      131.04      122.82      6.67 o 
   7   9   5      442.12      429.55     14.02 o 
   8   9   5      250.98      243.54      9.52 o 
   9   9   5        0.94       -0.12      3.05 o 
  10   9   5        6.01        5.98      3.07 o 
  11   9   5       26.90       28.79      4.81 o 
  -3  10   5      297.19      326.67     16.38 o 
  -2  10   5       73.00       82.99      8.60 o 
  -1  10   5      348.99      348.04     15.54 o 
   0  10   5        1.44        3.33      3.05 o 
   1  10   5      367.23      392.56     21.51 o 
   2  10   5       55.98       51.04     11.24 o 
   3  10   5       22.71       20.46      3.12 o 
   4  10   5      190.42      167.47      7.36 o 
   5  10   5      267.68      293.02      9.91 o 
   6  10   5        4.07        2.94      2.40 o 
   7  10   5       73.17       74.85      5.79 o 
   8  10   5      372.09      356.02     19.01 o 
   9  10   5       88.08       86.10      6.67 o 
  10  10   5        6.18        6.09      3.32 o 
  -2  11   5       73.40       77.16      8.60 o 
  -1  11   5       67.04       52.46      7.22 o 
   0  11   5      141.70      149.04     10.82 o 
   1  11   5       57.56       64.11      7.22 o 
   3  11   5       21.63       24.98      5.27 o 
   4  11   5        0.89        2.36      2.36 o 
   5  11   5      244.82      231.77      9.22 o 
   6  11   5      346.17      352.94     11.57 o 
   7  11   5        3.86        4.33      2.84 o 
   8  11   5       11.23        6.05      3.04 o 
   9  11   5       90.35       90.33      7.07 o 
   0  12   5       31.84       27.20      6.11 o 
   4  12   5       35.94       34.42      6.11 o 
   5  12   5       63.99       62.27      5.50 o 
   6  12   5      181.98      185.62      8.92 o 
   7  12   5       38.00       39.89      9.30 o 
  -5 -11   6       87.06       94.36      7.45 o 
  -4 -11   6        3.30        5.16      3.23 o 
  -3 -11   6      168.82      175.16     14.71 o 
  -2 -11   6      332.35      330.25     20.54 o 
  -7 -10   6        4.08        3.00      3.12 o 
  -6 -10   6      129.97      129.88      7.95 o 
  -5 -10   6      379.74      392.05     15.82 o 
  -4 -10   6        2.94        4.55      2.84 o 
  -3 -10   6        9.99       12.49      3.53 o 
  -2 -10   6      403.88      389.57     22.20 o 
  -1 -10   6      542.39      560.82     58.70 o 
   0 -10   6        3.78        3.72      2.64 o 
   1 -10   6       24.36       23.59      4.32 o 
  -9  -9   6       43.97       31.75      3.91 o 
  -8  -9   6      326.90      338.98     15.42 o 
  -7  -9   6        8.41       16.71      3.79 o 
  -6  -9   6       64.58       61.52      9.02 o 
  -5  -9   6      173.19      170.61      8.43 o 
  -4  -9   6      100.47      109.99      6.75 o 
  -3  -9   6        5.63        8.29      3.04 o 
  -2  -9   6       56.87       56.36      5.39 o 
  -1  -9   6      809.57      840.14     39.97 o 
   0  -9   6      110.36      101.51     10.55 o 
   1  -9   6       13.04       16.86      3.63 o 
   2  -9   6       72.84       73.52     11.93 o 
   3  -9   6      609.67      586.69     35.25 o 
  -9  -8   6       99.45      104.95      5.75 o 
  -8  -8   6      103.03       94.78      5.27 o 
  -7  -8   6      459.47      440.53     19.87 o 
  -6  -8   6        7.87        5.90      2.12 o 
  -5  -8   6       59.25       60.51      5.30 o 
  -4  -8   6      296.72      300.91     11.93 o 
  -3  -8   6      107.79      109.94      9.99 o 
  -2  -8   6        0.25        1.82      2.45 o 
  -1  -8   6        0.37        0.50      2.05 o 
   0  -8   6      763.96      811.69     74.10 o 
   1  -8   6      133.10      135.56     18.04 o 
   2  -8   6        0.36       -0.42      1.96 o 
   3  -8   6      268.11      267.11     19.43 o 
   4  -8   6      531.97      561.45     21.37 o 
   5  -8   6        3.57        5.83      3.14 o 
 -10  -7   6      191.56      186.33     27.06 o 
  -9  -7   6        0.08        1.26      2.46 o 
  -8  -7   6       50.63       51.52      5.78 o 
  -7  -7   6      392.37      401.55     34.16 o 
  -6  -7   6      215.72      219.82     14.72 o 
  -5  -7   6      143.15      117.83      7.10 o 
  -4  -7   6       27.16       34.38      3.91 o 
  -3  -7   6      483.68      502.64     27.48 o 
  -2  -7   6      200.39      181.74      7.46 o 
  -1  -7   6      876.32      902.94     58.15 o 
   0  -7   6      140.61      136.10     18.60 o 
   1  -7   6      467.82      492.35     39.00 o 
   2  -7   6      171.54      159.63      9.71 o 
   3  -7   6      162.64      136.27     10.27 o 
   4  -7   6      384.38      392.76     21.23 o 
   5  -7   6      562.45      558.20     26.37 o 
   6  -7   6        2.62        3.61      2.75 o 
 -10  -6   6      238.52      233.98     28.45 o 
  -9  -6   6      297.37      303.41     36.91 o 
  -8  -6   6       30.63       27.36      3.18 o 
  -7  -6   6       37.71       38.06      3.33 o 
  -6  -6   6      146.68      154.98      6.91 o 
  -5  -6   6      657.72      616.46     38.92 o 
  -4  -6   6      251.12      236.88     18.94 o 
  -3  -6   6        5.44        6.38      1.75 o 
  -2  -6   6     1872.86     2027.10    187.62 o 
  -1  -6   6     1646.43     1764.07    161.53 o 
   0  -6   6        7.90        9.16      2.53 o 
   1  -6   6     1144.98     1233.25    117.40 o 
   2  -6   6       47.20       49.03      4.72 o 
   3  -6   6      339.65      305.28      9.61 o 
   4  -6   6      131.79      134.04      7.35 o 
   5  -6   6      328.72      324.72     18.87 o 
   6  -6   6      268.95      268.64     18.73 o 
   7  -6   6       88.70       76.32      8.60 o 
 -11  -5   6       14.33       15.56      3.87 o 
 -10  -5   6       11.17       13.04      3.63 o 
  -9  -5   6      511.52      489.25     40.11 o 
  -8  -5   6      632.55      631.25     70.91 o 
  -7  -5   6      308.11      280.56     23.75 o 
  -6  -5   6      751.94      696.23     52.30 o 
  -5  -5   6      164.92      149.04      7.59 o 
  -4  -5   6      403.60      415.93     25.67 o 
  -3  -5   6      710.54      703.61     64.10 o 
  -2  -5   6      169.27      145.79      9.79 o 
  -1  -5   6     3474.88     3863.89    326.25 o 
   0  -5   6       18.87       16.38      2.64 o 
   1  -5   6      251.94      241.64     33.58 o 
   2  -5   6      917.64      992.20     97.56 o 
   3  -5   6       39.16       36.87      6.38 o 
   4  -5   6       69.12       65.74      6.52 o 
   5  -5   6       75.63       87.70      7.49 o 
   6  -5   6      375.34      381.75     20.40 o 
   7  -5   6      243.33      246.46     13.88 o 
   8  -5   6       39.97       42.46      6.94 o 
 -11  -4   6      378.06      377.03     34.97 o 
 -10  -4   6       11.64        9.53      3.23 o 
  -9  -4   6        5.00        2.75      2.53 o 
  -8  -4   6      265.74      258.27     23.18 o 
  -7  -4   6      980.74      990.66    110.60 o 
  -6  -4   6      146.82      142.52      9.78 o 
  -5  -4   6      173.62      172.53     14.42 o 
  -4  -4   6     1352.53     1290.97    109.68 o 
  -3  -4   6       10.13       14.42      2.02 o 
  -2  -4   6      899.80      904.29     77.77 o 
  -1  -4   6       92.13       80.29      8.00 o 
   0  -4   6     2559.50     2417.28    299.45 o 
   1  -4   6        4.77        9.47      2.05 o 
   2  -4   6      501.46      566.15     62.17 o 
   3  -4   6      815.23      802.97     51.62 o 
   4  -4   6      602.42      597.91     21.93 o 
   5  -4   6      108.72      102.26      8.33 o 
   6  -4   6        0.68       -0.12      1.93 o 
   7  -4   6      451.65      425.75     17.21 o 
   8  -4   6       42.60       39.97      6.66 o 
   9  -4   6       68.08       92.42      9.44 o 
 -11  -3   6      366.25      395.06     26.37 o 
 -10  -3   6      364.98      353.39     14.43 o 
  -9  -3   6       24.91       28.42      4.30 o 
  -8  -3   6        0.62        2.88      2.25 o 
  -7  -3   6     1024.04      996.45     91.73 o 
  -6  -3   6       93.64       94.58      8.45 o 
  -5  -3   6       43.66       42.34      4.02 o 
  -4  -3   6       76.77       71.32      6.80 o 
  -3  -3   6     3592.80     3578.55    291.46 o 
  -2  -3   6      118.04      151.54      5.95 o 
  -1  -3   6      252.33      232.23     23.01 o 
   0  -3   6      221.46      175.23     17.95 o 
   1  -3   6     1261.90     1231.08     93.65 o 
   2  -3   6      300.80      333.20     38.86 o 
   3  -3   6      234.55      248.88     17.90 o 
   4  -3   6     1303.76     1268.21     67.03 o 
   5  -3   6      423.70      440.82     19.01 o 
   6  -3   6      112.82      115.34      8.19 o 
   7  -3   6       33.33       27.48      5.55 o 
   8  -3   6      183.25      189.01     12.21 o 
   9  -3   6       87.71       93.53      9.16 o 
 -11  -2   6        0.72        0.57      2.64 o 
 -10  -2   6      762.32      734.99     57.59 o 
  -9  -2   6       28.46       33.54      4.41 o 
  -8  -2   6       25.44       30.72      3.93 o 
  -7  -2   6      496.78      473.02     44.82 o 
  -6  -2   6     1272.83     1233.02    157.51 o 
  -5  -2   6      353.92      332.86     27.65 o 
  -4  -2   6      134.22      120.29      6.84 o 
  -3  -2   6      825.71      814.46     65.65 o 
  -2  -2   6     5277.21     5635.14    432.77 o 
  -1  -2   6       58.73       61.10      5.64 o 
   0  -2   6     1132.19     1350.40    100.38 o 
   1  -2   6      181.55      122.10     10.85 o 
   2  -2   6     1168.07     1189.01    102.18 o 
   3  -2   6     1499.32     1495.71    157.51 o 
   4  -2   6        1.10       -0.04      1.33 o 
   5  -2   6     1463.77     1539.90     83.26 o 
   6  -2   6      196.68      185.12     10.55 o 
   7  -2   6      489.97      484.59     17.21 o 
   8  -2   6      141.74      141.83     10.27 o 
   9  -2   6      229.40      230.92     13.32 o 
  10  -2   6       44.17       44.96      7.22 o 
 -11  -1   6        5.77        6.92      3.27 o 
 -10  -1   6       38.00       61.68      8.60 o 
  -9  -1   6     1179.97     1128.83     64.81 o 
  -8  -1   6       14.39       23.68      3.63 o 
  -7  -1   6       90.99       66.37      4.89 o 
  -6  -1   6     1395.77     1376.96    145.57 o 
  -5  -1   6     2534.61     2485.20    227.03 o 
  -4  -1   6      287.01      268.54     19.20 o 
  -3  -1   6      249.13      235.14     12.94 o 
  -2  -1   6     3664.13     3978.54    236.17 o 
  -1  -1   6     3949.21     4220.61    243.29 o 
   0  -1   6       34.80       38.84      4.12 o 
   1  -1   6      336.08      420.32     31.36 o 
   2  -1   6     1821.74     1940.65    165.26 o 
   3  -1   6      936.81     1076.55     94.26 o 
   4  -1   6       44.00       43.90      2.56 o 
   5  -1   6      149.31      148.61     12.07 o 
   6  -1   6     1567.52     1565.08     28.31 o 
   7  -1   6       17.89       18.87      4.72 o 
   8  -1   6       63.16       49.13      6.66 o 
   9  -1   6        1.56        0.83      3.33 o 
  10  -1   6      179.28      194.00     12.77 o 
 -10   0   6       95.40       96.44      6.86 o 
  -9   0   6        3.91        9.18      2.92 o 
  -8   0   6      496.30      488.09     20.82 o 
  -7   0   6       84.89       83.46      9.58 o 
  -6   0   6       53.64       44.63      3.91 o 
  -5   0   6     1743.03     1614.59    150.43 o 
  -4   0   6     2651.89     2534.57    266.86 o 
  -3   0   6        6.34        7.42      1.18 o 
  -2   0   6     1140.27     1238.71     55.73 o 
  -1   0   6     3114.70     3326.67    145.69 o 
   0   0   6     3488.80     4040.64    226.90 o 
   1   0   6      196.71      258.72     18.33 o 
   2   0   6       20.62       25.29      2.17 o 
   3   0   6     2524.37     2913.63    268.93 o 
   4   0   6       41.32       32.82      3.09 o 
   5   0   6       29.00       25.82      2.60 o 
   6   0   6      156.50      148.25     20.26 o 
   7   0   6      651.24      608.93     18.32 o 
   8   0   6      399.84      383.57     15.54 o 
   9   0   6      133.81      124.06      9.71 o 
  10   0   6      109.72      111.30      9.71 o 
  11   0   6      107.41      107.41     10.27 o 
 -10   1   6       56.41       63.04      5.96 o 
  -9   1   6      164.22      158.39      9.16 o 
  -8   1   6       27.57       33.86      4.22 o 
  -7   1   6      435.59      457.97     11.77 o 
  -6   1   6        4.42        3.89      2.16 o 
  -5   1   6      280.76      257.86     23.73 o 
  -4   1   6     1729.49     1716.20    118.23 o 
  -3   1   6     2060.45     2027.98    114.49 o 
  -2   1   6      453.95      507.12     13.68 o 
  -1   1   6      241.98      278.02     12.45 o 
   0   1   6     3711.95     3923.07    117.35 o 
   1   1   6      942.91     1064.05     62.59 o 
   2   1   6      365.19      334.67     27.14 o 
   3   1   6      239.68      239.47     21.45 o 
   4   1   6     2529.52     2499.03    169.58 o 
   5   1   6      583.12      605.43     62.59 o 
   6   1   6      193.32      194.90     10.96 o 
   7   1   6      963.27      980.60     75.35 o 
   8   1   6      454.19      452.89     14.57 o 
   9   1   6      159.32      140.99     10.27 o 
  10   1   6        0.04        1.11      3.61 o 
  11   1   6      253.86      264.50     14.99 o 
 -10   2   6      394.49      443.71     21.51 o 
  -9   2   6        2.87        5.39      2.84 o 
  -8   2   6      260.59      237.74     13.04 o 
  -7   2   6      294.35      297.64     14.99 o 
  -6   2   6      532.11      514.96     33.72 o 
  -5   2   6        0.36        2.08      1.77 o 
  -4   2   6       12.92        8.14      2.05 o 
  -3   2   6     1252.75     1210.15     33.86 o 
  -2   2   6     1861.32     2049.75     79.18 o 
  -1   2   6      829.67      898.22     16.11 o 
   0   2   6      722.42      699.07      7.05 o 
   1   2   6     4730.86     4598.42    131.76 o 
   2   2   6       67.06       89.45      3.82 o 
   3   2   6      110.56      101.70      5.13 o 
   4   2   6      813.48      792.14     50.37 o 
   5   2   6     1846.35     1800.04    164.86 o 
   6   2   6       11.50       17.02      2.64 o 
   7   2   6      247.85      247.69     16.51 o 
   8   2   6     1241.69     1286.84     75.49 o 
   9   2   6      471.20      450.88     26.78 o 
  10   2   6       17.64       11.66      4.72 o 
  11   2   6        5.13        1.11      3.61 o 
  -9   3   6      590.04      660.17     58.42 o 
  -8   3   6        6.87        2.08      2.16 o 
  -7   3   6        8.18        6.19      2.64 o 
  -6   3   6     1262.86     1205.95     38.72 o 
  -5   3   6      619.41      603.67     12.91 o 
  -4   3   6      235.79      228.65      7.36 o 
  -3   3   6      192.90      172.54     16.38 o 
  -2   3   6     1401.83     1346.49     31.64 o 
  -1   3   6     2249.50     2391.10     36.97 o 
   0   3   6       78.48       78.28      2.60 o 
   1   3   6      340.53      295.91     12.96 o 
   2   3   6     2475.61     2485.49    122.35 o 
   3   3   6     2719.88     2973.59    238.83 o 
   4   3   6      354.50      377.70     26.78 o 
   5   3   6     1363.56     1268.96    145.99 o 
   6   3   6      890.23      902.83     55.65 o 
   7   3   6        0.14        1.67      1.86 o 
   8   3   6        3.94        7.17      2.45 o 
   9   3   6      327.77      318.56     18.73 o 
  10   3   6      393.78      387.76     21.51 o 
  11   3   6       63.45       57.73      8.05 o 
  -9   4   6      115.69      133.22     11.66 o 
  -8   4   6      326.77      311.00     10.97 o 
  -7   4   6       17.22       21.77      3.63 o 
  -6   4   6      222.43      212.47      8.24 o 
  -5   4   6      244.29      244.49      8.74 o 
  -4   4   6     1608.49     1587.80     49.82 o 
  -3   4   6      118.53      102.25      4.91 o 
  -2   4   6     1141.39     1139.82     14.68 o 
  -1   4   6     1569.09     1623.17     57.17 o 
   0   4   6      363.37      335.44     11.62 o 
   1   4   6        5.26       15.12      6.64 o 
   2   4   6     2711.56     2971.55    166.46 o 
   3   4   6       63.84       89.20      8.74 o 
   4   4   6       87.68       89.75      4.61 o 
   5   4   6      791.82      738.27     17.76 o 
   6   4   6     1398.63     1386.48     87.15 o 
   7   4   6      294.64      303.99     24.42 o 
   8   4   6       97.85       93.45      6.66 o 
   9   4   6       27.85       25.22      3.71 o 
  10   4   6      117.98      133.40      9.71 o 
  11   4   6       56.97       66.45      5.68 o 
  -8   5   6      226.40      270.05     15.54 o 
  -7   5   6        5.50        6.94      2.75 o 
  -6   5   6      124.97      118.20      6.47 o 
  -5   5   6      203.75      199.83      7.75 o 
  -4   5   6     1681.38     1701.42     32.06 o 
  -3   5   6      384.92      359.42     25.12 o 
  -2   5   6      133.92      138.82      5.68 o 
  -1   5   6      315.26      268.52     35.25 o 
   0   5   6     1403.97     1393.93     66.82 o 
   1   5   6      116.52      120.44      5.56 o 
   2   5   6       72.59       69.85      2.71 o 
   3   5   6        6.54        8.68      2.00 o 
   4   5   6      673.83      645.33     52.73 o 
   5   5   6      534.33      502.36     14.99 o 
   6   5   6      176.92      153.87     13.46 o 
   7   5   6     1391.41     1387.09     79.38 o 
   8   5   6      649.35      643.66     49.26 o 
   9   5   6        1.22       -0.53      2.05 o 
  10   5   6       35.03       31.32      4.22 o 
  11   5   6       41.81       59.29      5.68 o 
  -7   6   6      251.38      277.54     15.54 o 
  -6   6   6        1.54        1.67      3.05 o 
  -5   6   6       52.58       58.16      4.91 o 
  -4   6   6       95.60       91.70      9.99 o 
  -3   6   6     2446.22     2558.63    101.30 o 
  -2   6   6       15.72       14.32      2.53 o 
  -1   6   6      220.64      215.37     10.27 o 
   0   6   6      519.32      533.66     39.41 o 
   1   6   6     1437.61     1453.91     87.36 o 
   2   6   6       73.87       69.80      3.30 o 
   3   6   6      102.32      113.89     11.93 o 
   4   6   6      317.45      285.90     34.97 o 
   5   6   6      330.11      339.71     22.62 o 
   6   6   6        2.70        4.95      2.25 o 
   7   6   6      424.98      440.34     25.12 o 
   8   6   6     1105.84     1125.36     46.63 o 
   9   6   6      106.90      112.80      9.58 o 
  10   6   6       20.91       21.93      3.93 o 
  11   6   6      104.43      106.82      8.33 o 
  -6   7   6      221.43      258.67     14.71 o 
  -5   7   6       28.35       23.87      5.55 o 
  -4   7   6      118.67      124.93      6.55 o 
  -3   7   6       64.66       61.11      4.71 o 
  -2   7   6      264.93      271.04      8.54 o 
  -1   7   6      204.97      211.85     13.88 o 
   0   7   6      230.34      199.55      9.99 o 
   1   7   6      215.41      201.52     10.34 o 
   2   7   6     1315.90     1346.03     76.74 o 
   3   7   6       53.54       50.02      5.83 o 
   4   7   6        0.73        0.00      1.57 o 
   5   7   6     2195.18     2165.07    159.87 o 
   6   7   6      350.09      377.97     17.07 o 
   7   7   6       85.01       80.60      5.59 o 
   8   7   6       67.48       60.63      6.80 o 
   9   7   6      199.44      190.86      8.63 o 
  10   7   6      144.88      135.11      9.44 o 
  11   7   6        1.63        0.19      2.53 o 
  -6   8   6       16.09       16.10      5.55 o 
  -5   8   6      583.64      685.26     23.31 o 
  -4   8   6       26.47       25.53      5.55 o 
  -3   8   6        0.26        1.11      2.78 o 
  -2   8   6      128.58      137.81      6.67 o 
  -1   8   6        3.99        5.97      2.36 o 
   0   8   6      273.98      268.49     15.82 o 
   1   8   6       82.66       71.61      4.58 o 
   2   8   6      190.68      184.29      9.16 o 
   3   8   6      239.42      219.43     12.49 o 
   4   8   6       60.48       58.48      5.69 o 
   5   8   6      624.45      591.69     38.16 o 
   6   8   6     1500.56     1540.47     88.40 o 
   7   8   6      330.08      327.62     21.93 o 
   8   8   6       18.27       16.42      3.34 o 
   9   8   6       27.61       21.45      4.02 o 
  10   8   6       46.20       63.82      5.79 o 
  11   8   6       28.36       22.17      4.32 o 
  -4   9   6      385.45      415.48     18.32 o 
  -3   9   6       83.93       92.98      8.88 o 
  -2   9   6      538.56      585.06     19.71 o 
  -1   9   6       80.96       80.88      5.39 o 
   0   9   6       18.88       20.69      3.23 o 
   1   9   6       74.93       79.70      6.94 o 
   2   9   6        4.59        5.83      3.05 o 
   3   9   6      215.52      210.88      7.84 o 
   4   9   6       47.17       40.39      4.12 o 
   5   9   6       12.60       10.19      2.84 o 
   6   9   6      276.47      248.44      9.22 o 
   7   9   6      195.03      196.86      8.63 o 
   8   9   6       23.75       24.24      3.93 o 
   9   9   6       68.54       61.89      5.79 o 
  10   9   6        6.97        9.86      3.63 o 
  -3  10   6       22.00       31.92      6.38 o 
  -2  10   6       31.62       28.03      5.55 o 
  -1  10   6        3.88        2.22      3.33 o 
   0  10   6      357.79      401.05     15.82 o 
   1  10   6      178.37      166.25     10.55 o 
   2  10   6        3.82        1.94      3.05 o 
   3  10   6      172.61      169.74      7.45 o 
   4  10   6      223.31      238.80      8.93 o 
   5  10   6       26.44       26.54      3.93 o 
   6  10   6      214.59      194.57      9.16 o 
   7  10   6        1.80        3.58      2.64 o 
   8  10   6       11.87       16.52      3.73 o 
   9  10   6        0.08        0.02      2.64 o 
  10  10   6        4.94        4.29      3.20 o 
  -1  11   6      105.28      120.18      9.99 o 
   0  11   6      288.40      300.58     14.71 o 
   2  11   6      142.15      138.49     10.27 o 
   4  11   6      129.68      124.41      9.58 o 
   5  11   6      164.81      167.78      8.24 o 
   6  11   6       43.08       39.27      4.71 o 
   7  11   6      101.59       98.76      8.33 o 
   8  11   6       96.99       85.19      6.67 o 
   4  12   6        9.51        6.38      4.16 o 
   5  12   6      120.82      126.59      7.55 o 
   6  12   6      184.64      179.24      9.02 o 
   7  12   6        1.19        0.43      2.64 o 
  -6 -10   7      123.74      130.19      8.14 o 
  -5 -10   7       58.46       69.62      6.47 o 
  -4 -10   7        1.20        3.33      2.94 o 
  -3 -10   7      325.97      307.38     21.37 o 
  -2 -10   7      342.32      332.70     33.86 o 
  -1 -10   7        7.51       12.74      4.58 o 
   0 -10   7       20.15       25.02      5.13 o 
  -8  -9   7       12.60       16.26      4.12 o 
  -7  -9   7        2.50        3.49      3.04 o 
  -6  -9   7       64.33       58.13      5.59 o 
  -5  -9   7      268.32      258.32     21.51 o 
  -4  -9   7        0.08       -0.97      2.36 o 
  -3  -9   7        8.13        5.97      3.12 o 
  -2  -9   7      438.39      460.88     34.28 o 
  -1  -9   7      467.62      471.84     46.63 o 
   0  -9   7        3.28        2.26      2.45 o 
   1  -9   7       10.28       11.10      3.34 o 
   2  -9   7      149.31      158.17      8.54 o 
  -9  -8   7       20.10       16.55      3.87 o 
  -8  -8   7      280.36      299.91     28.22 o 
  -7  -8   7       69.14       73.03      5.81 o 
  -6  -8   7       43.19       46.42      4.89 o 
  -5  -8   7      509.61      492.35     29.14 o 
  -4  -8   7      143.56      157.03     12.91 o 
  -3  -8   7        0.46        0.64      2.05 o 
  -2  -8   7      139.59      130.03      7.16 o 
  -1  -8   7      595.59      619.49     47.46 o 
   0  -8   7      145.13      147.17     12.63 o 
   1  -8   7       80.81       79.45      5.89 o 
   2  -8   7       10.97       13.16      3.43 o 
   3  -8   7      437.11      433.67     13.60 o 
   4  -8   7       14.43       13.59      3.60 o 
  -9  -7   7      150.95      153.92     15.26 o 
  -8  -7   7      114.07      106.09     15.82 o 
  -7  -7   7      658.57      623.13     31.65 o 
  -6  -7   7       82.35       67.40      5.05 o 
  -5  -7   7        7.97        8.96      2.15 o 
  -4  -7   7      558.41      557.94     15.82 o 
  -3  -7   7       65.54       80.37     11.52 o 
  -2  -7   7        3.76        7.49      2.75 o 
  -1  -7   7      126.14      114.01     11.66 o 
   0  -7   7       97.95      112.34      6.48 o 
   1  -7   7      111.14      113.47     12.07 o 
   2  -7   7      111.14      111.72     16.65 o 
   3  -7   7      236.11      239.13     27.75 o 
   4  -7   7      220.40      247.15     18.46 o 
   5  -7   7       12.06       12.15      3.43 o 
 -10  -6   7      291.75      304.18     38.58 o 
  -9  -6   7       32.67       39.10      4.78 o 
  -8  -6   7        1.13       -0.48      2.25 o 
  -7  -6   7      235.56      242.03     12.49 o 
  -6  -6   7      341.06      358.91     20.47 o 
  -5  -6   7      384.51      325.13     29.08 o 
  -4  -6   7        1.58        0.01      1.41 o 
  -3  -6   7      540.85      543.86     26.09 o 
  -2  -6   7      170.13      175.14     14.57 o 
  -1  -6   7     1027.68     1102.75     97.14 o 
   0  -6   7      339.18      358.15     42.46 o 
   1  -6   7      584.99      595.67     55.37 o 
   2  -6   7      152.62      156.51      7.06 o 
   3  -6   7       17.11       20.00      3.23 o 
   4  -6   7      484.35      443.24     18.04 o 
   5  -6   7      410.98      406.52     12.06 o 
   6  -6   7       10.84        8.33      4.72 o 
 -10  -5   7      359.12      372.78     14.29 o 
  -9  -5   7      841.73      790.29     94.64 o 
  -8  -5   7        0.06        1.64      2.25 o 
  -7  -5   7        1.48        3.03      2.33 o 
  -6  -5   7      821.96      841.17     54.71 o 
  -5  -5   7      177.87      151.56     10.66 o 
  -4  -5   7      147.53      155.72     11.38 o 
  -3  -5   7        0.15        1.20      1.42 o 
  -2  -5   7     2885.53     2864.15    247.89 o 
  -1  -5   7     1773.90     1956.95    190.67 o 
   0  -5   7       29.43       30.75      3.43 o 
   1  -5   7      293.68      299.24     33.31 o 
   2  -5   7      923.25      987.04    112.54 o 
   3  -5   7        0.95       -1.89      2.08 o 
   4  -5   7        1.86        1.39      3.33 o 
   5  -5   7       29.93       40.89      4.39 o 
   6  -5   7      106.24      115.74      9.71 o 
   7  -5   7      220.91      205.38     13.32 o 
 -10  -4   7        9.76        7.87      3.13 o 
  -9  -4   7      239.44      224.62     29.84 o 
  -8  -4   7      939.85      943.77    109.63 o 
  -7  -4   7       98.97       87.05      7.77 o 
  -6  -4   7      205.02      186.72     14.87 o 
  -5  -4   7      350.23      312.31     26.64 o 
  -4  -4   7      272.47      273.03     22.49 o 
  -3  -4   7      487.73      452.17     36.12 o 
  -2  -4   7      207.40      210.09     16.49 o 
  -1  -4   7     4100.38     3951.98    205.34 o 
   0  -4   7        5.05        4.58      1.96 o 
   1  -4   7      123.84      134.97     11.93 o 
   2  -4   7      283.27      269.65      8.10 o 
   3  -4   7      488.16      500.79     52.59 o 
   4  -4   7       22.90       20.26      4.72 o 
   5  -4   7      143.80      136.62      6.55 o 
   6  -4   7      233.43      232.03     13.04 o 
   7  -4   7       52.43       55.79      7.49 o 
   8  -4   7      101.58      109.91     10.27 o 
 -10  -3   7       16.16       16.33      3.91 o 
  -9  -3   7      131.93      115.55      9.30 o 
  -8  -3   7      190.78      196.14     15.82 o 
  -7  -3   7      771.65      762.29    112.13 o 
  -6  -3   7       75.05       73.22      9.99 o 
  -5  -3   7      682.95      673.41     52.84 o 
  -4  -3   7      995.63     1018.25     82.25 o 
  -3  -3   7      753.60      742.86     67.93 o 
  -2  -3   7        9.97        5.96      1.47 o 
  -1  -3   7     1161.82     1183.80    100.33 o 
   0  -3   7     3854.80     4077.71    365.89 o 
   1  -3   7        2.03        0.89      1.10 o 
   2  -3   7      306.13      345.95     45.66 o 
   3  -3   7      569.97      610.54     76.88 o 
   4  -3   7      419.76      361.09     14.43 o 
   5  -3   7       25.05       23.59      5.00 o 
   6  -3   7        7.61        9.99      4.16 o 
   7  -3   7      542.52      543.16     19.71 o 
   8  -3   7       12.38       16.38      5.27 o 
   9  -3   7        0.22        0.00      3.61 o 
 -10  -2   7       58.14       54.67      5.68 o 
  -9  -2   7      171.77      150.60     13.04 o 
  -8  -2   7      104.11       89.50     11.80 o 
  -7  -2   7      781.23      755.32     67.86 o 
  -6  -2   7        9.13        8.60      2.55 o 
  -5  -2   7       57.85       47.64      6.11 o 
  -4  -2   7      183.19      192.25     13.50 o 
  -3  -2   7     5029.93     5353.46    431.72 o 
  -2  -2   7        3.10        6.05      1.38 o 
  -1  -2   7        4.96        4.49      1.22 o 
   0  -2   7     2551.04     2769.96    238.99 o 
   1  -2   7      501.83      496.27     40.96 o 
   2  -2   7      155.03      153.48     12.49 o 
   3  -2   7       28.49       28.83      5.83 o 
   4  -2   7      727.11      793.87     91.31 o 
   5  -2   7      437.30      416.87     15.54 o 
   6  -2   7      195.52      175.13     10.82 o 
   7  -2   7      142.66      128.50      9.99 o 
   8  -2   7      748.74      771.85     23.87 o 
   9  -2   7       44.83       44.68      7.22 o 
 -10  -1   7      429.68      441.19     22.76 o 
  -9  -1   7      128.88      120.75      7.16 o 
  -8  -1   7      355.25      309.07     28.03 o 
  -7  -1   7       24.00       15.66      4.16 o 
  -6  -1   7     2419.60     2454.03    221.34 o 
  -5  -1   7      654.00      657.56     77.16 o 
  -4  -1   7      152.17      150.08     20.95 o 
  -3  -1   7     1289.44     1454.07     81.31 o 
  -2  -1   7     6282.83     6680.88    470.59 o 
  -1  -1   7      519.36      602.62     37.37 o 
   0  -1   7      459.27      551.49     34.35 o 
   1  -1   7     1974.54     2152.62    169.23 o 
   2  -1   7      328.93      331.39     28.26 o 
   3  -1   7       50.08       58.46      3.51 o 
   4  -1   7      177.34      172.55      5.67 o 
   5  -1   7     2127.95     2131.27     33.03 o 
   6  -1   7       93.36       94.09      7.77 o 
   7  -1   7       64.27       68.00      7.49 o 
   8  -1   7      431.91      389.67     16.65 o 
   9  -1   7     1140.57     1118.51     28.86 o 
  10  -1   7       31.25       24.98      6.11 o 
 -10   0   7        1.69        0.00      2.55 o 
  -9   0   7      437.06      433.82     32.75 o 
  -8   0   7      444.10      400.63     43.02 o 
  -7   0   7       51.64       36.12      6.24 o 
  -6   0   7     1717.29     1688.99    136.55 o 
  -5   0   7     1512.93     1470.73    136.27 o 
  -4   0   7       18.02       15.43      2.55 o 
  -3   0   7      620.77      604.40     61.12 o 
  -2   0   7     3073.78     3283.99    150.18 o 
  -1   0   7     1303.43     1297.38     48.77 o 
   0   0   7      714.12      852.81     49.83 o 
   1   0   7      895.90     1041.85     72.41 o 
   2   0   7     2487.51     2719.47    220.15 o 
   3   0   7     1309.51     1395.15     35.39 o 
   4   0   7      114.14      123.22      5.06 o 
   5   0   7      110.96      107.64      4.93 o 
   6   0   7     1887.93     1832.63     31.36 o 
   7   0   7        6.13        4.72      3.61 o 
   8   0   7       19.93       24.15      5.27 o 
   9   0   7        7.88        7.49      4.16 o 
  10   0   7      109.64      101.58      9.99 o 
 -10   1   7      174.73      172.91      9.12 o 
  -9   1   7        6.14        4.81      2.73 o 
  -8   1   7      874.84      867.01     47.74 o 
  -7   1   7      227.70      190.18      8.14 o 
  -6   1   7       33.82       37.37      3.93 o 
  -5   1   7     1068.79     1045.93     50.24 o 
  -4   1   7     2632.01     2634.84    155.01 o 
  -3   1   7       26.83       26.00      4.86 o 
  -2   1   7      280.96      305.59      5.69 o 
  -1   1   7     2687.40     2785.80     64.61 o 
   0   1   7     1533.87     1578.28     58.85 o 
   1   1   7      822.82      905.30     37.80 o 
   2   1   7       40.47       51.56      3.71 o 
   3   1   7     1865.33     1712.45     25.26 o 
   4   1   7       36.91       26.92      2.80 o 
   5   1   7       42.40       39.09      4.44 o 
   6   1   7      228.27      208.55     22.06 o 
   7   1   7     1624.25     1684.75    113.79 o 
   8   1   7      222.68      194.28     11.66 o 
   9   1   7       90.20       77.16      8.33 o 
  10   1   7      262.27      264.50     14.71 o 
  11   1   7       90.11       99.92      9.99 o 
  -9   2   7      250.14      263.45     10.58 o 
  -8   2   7      183.81      172.22      8.34 o 
  -7   2   7      722.98      750.91     41.77 o 
  -6   2   7        6.32        3.94      2.50 o 
  -5   2   7        8.33       12.19      3.75 o 
  -4   2   7     1448.87     1452.36     55.79 o 
  -3   2   7     1270.39     1173.10     62.45 o 
  -2   2   7       46.00       62.78     12.07 o 
  -1   2   7      649.28      730.25     13.14 o 
   0   2   7     5266.38     5570.72    104.89 o 
   1   2   7     1199.66     1229.84     14.53 o 
   2   2   7      318.64      267.73      6.86 o 
   3   2   7      190.63      184.75     11.24 o 
   4   2   7      872.22      804.61     68.69 o 
   5   2   7      225.37      212.10     14.71 o 
   6   2   7        5.66        6.30      2.25 o 
   7   2   7      384.48      378.83     23.73 o 
   8   2   7     1276.61     1295.45    110.46 o 
   9   2   7        5.97       13.04      4.72 o 
  10   2   7       42.07       33.58      6.38 o 
  11   2   7      153.10      172.08     12.77 o 
  -9   3   7      102.02       94.39      6.87 o 
  -8   3   7      199.31      197.48      8.93 o 
  -7   3   7      149.35      155.95     11.93 o 
  -6   3   7      809.49      831.95     43.30 o 
  -5   3   7       19.29       25.72      3.32 o 
  -4   3   7        4.50        3.69      1.93 o 
  -3   3   7     1381.41     1421.31     23.87 o 
  -2   3   7       32.49       22.77      2.60 o 
  -1   3   7      139.95      129.83      9.85 o 
   0   3   7        6.84        8.65      1.52 o 
   1   3   7     4773.48     4954.57    170.77 o 
   2   3   7      584.98      592.39     10.27 o 
   3   3   7      241.31      229.54     12.63 o 
   4   3   7     1476.84     1513.84    119.21 o 
   5   3   7      913.87      892.24     59.26 o 
   6   3   7       59.86       58.22      5.97 o 
   7   3   7        0.95        0.37      1.93 o 
   8   3   7      637.06      630.93     52.32 o 
   9   3   7      323.96      326.25     35.11 o 
  10   3   7        0.04        0.53      2.45 o 
  11   3   7       73.49       69.39      8.60 o 
  -8   4   7        1.53        3.33      2.53 o 
  -7   4   7        0.81        1.93      2.33 o 
  -6   4   7      682.17      707.89     25.53 o 
  -5   4   7      376.25      377.44     10.60 o 
  -4   4   7      327.53      324.33      9.32 o 
  -3   4   7      120.12      112.80      8.19 o 
  -2   4   7      829.96      850.74     31.78 o 
  -1   4   7      413.65      413.28     10.41 o 
   0   4   7      550.10      519.66     11.21 o 
   1   4   7     1033.71     1033.90     72.49 o 
   2   4   7     2893.18     2631.58    188.59 o 
   3   4   7      940.41      950.45     71.61 o 
   4   4   7        4.38        3.02      1.86 o 
   5   4   7     3077.30     3105.61    195.39 o 
   6   4   7     1340.12     1397.21     95.75 o 
   7   4   7        1.02        0.06      1.93 o 
   8   4   7       12.90       14.52      3.14 o 
   9   4   7      267.62      261.37     12.63 o 
  10   4   7      300.28      326.95     13.88 o 
  11   4   7        0.89        2.77      2.73 o 
  -8   5   7      288.30      336.38     17.49 o 
  -7   5   7      159.81      146.37     10.13 o 
  -6   5   7       53.51       58.37      5.00 o 
  -5   5   7      521.48      553.86     13.14 o 
  -4   5   7      671.85      661.83     22.48 o 
  -3   5   7     1980.45     2034.95     72.02 o 
  -2   5   7        1.34        1.94      1.80 o 
  -1   5   7     1045.50     1102.07     14.99 o 
   0   5   7       14.13       16.45      2.33 o 
   1   5   7      475.70      500.47     21.53 o 
   2   5   7       42.19       32.18      3.00 o 
   3   5   7       20.60       15.57      3.19 o 
   4   5   7       26.92       25.09      3.04 o 
   5   5   7      157.27      159.73     14.15 o 
   6   5   7     3474.46     3636.13    251.46 o 
   7   5   7      298.89      306.66     10.96 o 
   8   5   7      361.41      347.30     21.37 o 
   9   5   7       37.41       28.60      5.13 o 
  10   5   7      305.02      314.32     17.76 o 
  11   5   7       67.13       64.60      5.79 o 
  -7   6   7       81.19       95.75      9.71 o 
  -6   6   7       41.01       37.61      4.50 o 
  -5   6   7       86.67       79.60      5.69 o 
  -4   6   7        6.43        8.24      2.64 o 
  -3   6   7      361.11      355.84     14.43 o 
  -2   6   7     2555.39     2774.83    110.19 o 
  -1   6   7       20.54       23.62      3.00 o 
   0   6   7     2941.73     3134.66    196.50 o 
   1   6   7       73.53       65.46      3.93 o 
   2   6   7      355.66      317.51     10.82 o 
   3   6   7        8.03        7.80      2.20 o 
   4   6   7      794.68      749.40     41.49 o 
   5   6   7      169.33      150.68      8.33 o 
   6   6   7       77.08       70.36      6.94 o 
   7   6   7      732.84      717.84     36.08 o 
   8   6   7      298.13      304.05     11.80 o 
   9   6   7       11.91       11.77      3.23 o 
  10   6   7       11.28       14.13      3.63 o 
  11   6   7      122.42      126.10      7.84 o 
  -6   7   7       90.63      102.69      9.71 o 
  -5   7   7       18.53       24.42      3.93 o 
  -4   7   7      112.37      113.55     10.55 o 
  -3   7   7       45.87       54.24      4.61 o 
  -2   7   7        2.40        1.74      2.00 o 
  -1   7   7      135.19      142.51      6.36 o 
   0   7   7      507.86      479.32     16.10 o 
   1   7   7      921.23      945.04     22.20 o 
   2   7   7       10.36       10.10      2.25 o 
   3   7   7        0.20        2.50      1.93 o 
   4   7   7      231.39      227.97     13.18 o 
   5   7   7       71.58       70.52      5.00 o 
   6   7   7      335.94      323.20     28.45 o 
   7   7   7       24.68       25.38      3.82 o 
   8   7   7      215.51      209.97     14.29 o 
   9   7   7        0.70        3.34      2.64 o 
  10   7   7        5.61        4.24      3.04 o 
  11   7   7        2.75        7.77      3.43 o 
  -5   8   7       52.37       53.29      7.49 o 
  -4   8   7       27.21       27.20      5.83 o 
  -3   8   7      197.86      198.00      8.34 o 
  -2   8   7     1144.46     1262.20     20.68 o 
  -1   8   7       70.65       74.65      4.98 o 
   0   8   7       29.22       27.83      3.40 o 
   1   8   7      772.47      728.83     20.26 o 
   2   8   7      482.08      458.23     16.38 o 
   3   8   7       14.86       15.82      2.80 o 
   4   8   7        1.90        2.21      2.05 o 
   5   8   7      678.93      687.55     30.53 o 
   6   8   7        1.82        3.54      2.45 o 
   7   8   7      260.85      231.89      9.22 o 
   8   8   7        1.05        3.55      2.60 o 
   9   8   7      205.88      215.89      9.61 o 
  10   8   7        0.39       -0.47      2.64 o 
  -4   9   7       56.14       52.18      7.77 o 
  -3   9   7       38.54       36.64      6.11 o 
  -2   9   7      699.96      741.42     26.78 o 
  -1   9   7      723.13      770.30     45.24 o 
   0   9   7        1.69        4.72      3.61 o 
   1   9   7        3.22        3.89      3.33 o 
   2   9   7      256.38      232.86     12.21 o 
   3   9   7      230.28      222.45     16.79 o 
   4   9   7       48.99       45.21      5.27 o 
   5   9   7       79.56       70.51      5.39 o 
   6   9   7      437.70      433.81     18.46 o 
   7   9   7       35.17       36.38      4.51 o 
   8   9   7       65.28       62.86      5.59 o 
   9   9   7        4.57        5.64      2.92 o 
  10   9   7       12.85       18.05      4.02 o 
  -2  10   7       95.93       94.09      9.16 o 
   0  10   7      384.79      411.32     16.65 o 
   1  10   7        0.62        0.00      3.61 o 
   2  10   7        9.88        7.22      3.89 o 
   3  10   7      318.08      306.13     14.43 o 
   4  10   7      112.11      104.42      6.36 o 
   5  10   7       28.64       24.41      3.82 o 
   6  10   7       82.83       74.40      6.11 o 
   7  10   7      300.72      308.19     12.21 o 
   8  10   7       11.84        8.60      3.34 o 
   9  10   7        5.86        7.49      3.32 o 
   2  11   7       50.69       42.74      6.66 o 
   3  11   7       81.08       85.21      8.60 o 
   4  11   7      180.53      202.33     12.77 o 
   5  11   7        0.69        1.67      2.55 o 
   6  11   7        2.31        0.82      2.64 o 
   7  11   7       59.85       54.01      5.68 o 
   8  11   7      441.54      434.78     14.03 o 
   3  12   7        0.70        0.00      3.33 o 
   5  12   7      126.38      133.50     11.38 o 
  -3 -10   8      347.94      370.36     29.28 o 
  -6  -9   8      141.02      147.88      8.43 o 
  -5  -9   8      111.65      124.06      7.75 o 
  -4  -9   8        0.16       -0.33      2.64 o 
  -3  -9   8      133.29      124.19     12.07 o 
  -2  -9   8      274.68      300.20     16.24 o 
  -1  -9   8        0.56       -1.01      2.45 o 
   0  -9   8       26.82       31.11      4.71 o 
   1  -9   8      228.96      225.17     16.65 o 
  -8  -8   8      174.89      175.22     12.77 o 
  -7  -8   8        3.37        5.69      2.94 o 
  -6  -8   8       26.34       31.55      4.50 o 
  -5  -8   8      160.12      162.36      8.34 o 
  -4  -8   8        3.85        5.63      3.47 o 
  -3  -8   8        0.26       -1.18      2.25 o 
  -2  -8   8      158.51      169.84     17.21 o 
  -1  -8   8      238.71      243.92      9.81 o 
   0  -8   8       27.64       32.35      4.51 o 
   1  -8   8       62.24       66.39      5.59 o 
   2  -8   8      151.48      155.36      8.24 o 
   3  -8   8      142.02      149.06     18.32 o 
  -8  -7   8      314.63      301.91     23.73 o 
  -7  -7   8      135.98      134.95      8.10 o 
  -6  -7   8       19.74       22.34      3.02 o 
  -5  -7   8      338.09      316.03     12.49 o 
  -4  -7   8      375.45      380.06     14.99 o 
  -3  -7   8        3.90        1.90      2.33 o 
  -2  -7   8        5.81        4.53      2.64 o 
  -1  -7   8      467.83      469.67     36.64 o 
   0  -7   8      296.44      299.45     17.35 o 
   1  -7   8       54.49       58.94      9.02 o 
   2  -7   8        0.52        0.17      2.50 o 
   3  -7   8      534.15      538.74     49.54 o 
   4  -7   8       65.42       74.51      5.96 o 
   5  -7   8       55.77       51.35      8.05 o 
  -9  -6   8       73.21       70.53      7.91 o 
  -8  -6   8       50.08       36.46      4.72 o 
  -7  -6   8      602.30      574.20     71.47 o 
  -6  -6   8      138.54      129.37      5.63 o 
  -5  -6   8       28.75       24.19      3.15 o 
  -4  -6   8      296.09      313.17     14.99 o 
  -3  -6   8      681.78      728.63     42.33 o 
  -2  -6   8        9.56        5.76      2.64 o 
  -1  -6   8        0.41        0.56      2.16 o 
   0  -6   8      148.37      145.80     13.46 o 
   1  -6   8      228.85      231.09     12.77 o 
   2  -6   8       41.73       41.99      4.41 o 
   3  -6   8       11.00        7.55      2.73 o 
   4  -6   8      219.45      250.49     15.96 o 
   5  -6   8       37.73       26.09      6.11 o 
   6  -6   8       43.16       56.06      8.33 o 
  -9  -5   8       88.99      102.38      7.15 o 
  -8  -5   8       17.60       21.61      3.91 o 
  -7  -5   8      124.22      125.36     18.32 o 
  -6  -5   8      451.81      475.07     49.26 o 
  -5  -5   8      102.94       93.64      4.82 o 
  -4  -5   8      112.97      104.91      8.83 o 
  -3  -5   8      484.36      475.39     44.17 o 
  -2  -5   8     1154.80     1247.00     95.48 o 
  -1  -5   8       97.32      107.02      5.69 o 
   0  -5   8      438.83      480.65     41.22 o 
   1  -5   8     1791.60     1986.12    210.10 o 
   2  -5   8      346.10      354.74     33.86 o 
   3  -5   8       27.13       27.34      5.41 o 
   4  -5   8       20.74       24.56      4.58 o 
   5  -5   8      381.85      354.42     16.65 o 
   6  -5   8        0.57        1.67      3.33 o 
   7  -5   8       20.12       21.93      6.11 o 
 -10  -4   8       93.04       83.25     11.93 o 
  -9  -4   8      456.05      446.88     33.17 o 
  -8  -4   8       80.63       80.27      6.07 o 
  -7  -4   8       16.82       13.50      3.33 o 
  -6  -4   8      703.28      672.39     86.87 o 
  -5  -4   8       95.10       91.82      6.95 o 
  -4  -4   8       48.38       46.23      3.24 o 
  -3  -4   8       17.93       16.79      2.16 o 
  -2  -4   8     1695.02     1699.44    138.94 o 
  -1  -4   8      800.47      851.71     82.01 o 
   0  -4   8      268.47      300.88     28.86 o 
   1  -4   8       11.41       10.66      2.53 o 
   2  -4   8     1762.49     2006.16    249.65 o 
   3  -4   8       30.40       27.03      3.40 o 
   4  -4   8      353.16      349.71     15.26 o 
   5  -4   8      281.68      227.59     13.04 o 
   6  -4   8      300.37      262.56     14.43 o 
   7  -4   8        8.76        8.05      4.44 o 
 -10  -3   8       13.83       15.13      3.82 o 
  -9  -3   8      134.98      119.37     12.77 o 
  -8  -3   8     1184.71     1133.54    138.91 o 
  -7  -3   8        0.61        1.51      2.25 o 
  -6  -3   8        0.08        0.13      1.86 o 
  -5  -3   8     1666.38     1632.71    222.59 o 
  -4  -3   8      132.73      121.88      9.08 o 
  -3  -3   8      266.06      265.25     20.63 o 
  -2  -3   8      176.91      163.33     16.06 o 
  -1  -3   8     1332.13     1323.99    100.90 o 
   0  -3   8       59.54       61.03      3.39 o 
   1  -3   8      523.16      625.88     75.08 o 
   2  -3   8      269.71      296.35     31.92 o 
   3  -3   8     1434.37     1653.63    218.84 o 
   4  -3   8      126.35      115.46      8.88 o 
   5  -3   8       69.70       66.06      7.49 o 
   6  -3   8      138.23      132.94     10.55 o 
   7  -3   8      208.13      207.05     13.04 o 
   8  -3   8        7.81        6.94      4.44 o 
 -10  -2   8       18.17       16.07      4.02 o 
  -9  -2   8       12.33       10.64      3.43 o 
  -8  -2   8      628.79      599.78     74.52 o 
  -7  -2   8      923.52      832.80    121.29 o 
  -6  -2   8        8.71        9.10      2.64 o 
  -5  -2   8       36.76       38.92      3.91 o 
  -4  -2   8     2343.11     2418.92    328.47 o 
  -3  -2   8      501.69      503.73     37.75 o 
  -2  -2   8       23.50       26.19      2.24 o 
  -1  -2   8      501.46      471.87     34.79 o 
   0  -2   8     1624.90     1698.17    136.24 o 
   1  -2   8       14.78       19.84      2.12 o 
   2  -2   8      485.34      600.31     73.55 o 
   3  -2   8      269.06      244.24     11.38 o 
   4  -2   8      388.09      364.97     14.71 o 
   5  -2   8        0.09        0.83      2.78 o 
   6  -2   8        0.92        3.33      3.33 o 
   7  -2   8      798.50      779.62     23.87 o 
   8  -2   8      122.74      129.06     10.82 o 
   9  -2   8       27.98       29.97      6.66 o 
 -10  -1   8       42.95       40.82      5.39 o 
  -9  -1   8        1.09        1.65      2.45 o 
  -8  -1   8       49.51       44.74      4.89 o 
  -7  -1   8      857.66      844.41     90.48 o 
  -6  -1   8        8.90       11.70      2.84 o 
  -5  -1   8       18.88       13.89      2.84 o 
  -4  -1   8      269.13      272.37     27.06 o 
  -3  -1   8     3683.96     3740.91    261.19 o 
  -2  -1   8      122.37      108.91     12.73 o 
  -1  -1   8        0.82        1.17      1.10 o 
   0  -1   8     1633.12     1839.42    120.60 o 
   1  -1   8     1861.41     1993.51    154.23 o 
   2  -1   8       31.93       37.61      2.98 o 
   3  -1   8      161.85      155.99      6.66 o 
   4  -1   8      167.65      136.55      8.88 o 
   5  -1   8      336.23      323.62     13.88 o 
   6  -1   8        0.22        2.78      3.33 o 
   7  -1   8      134.00      129.89      9.99 o 
   8  -1   8      418.62      402.72     17.49 o 
   9  -1   8       76.89       88.81      9.16 o 
  -9   0   8      205.53      195.49     16.65 o 
  -8   0   8       79.86       67.56      5.69 o 
  -7   0   8      229.75      213.78      8.83 o 
  -6   0   8     1401.21     1428.48    117.68 o 
  -5   0   8     1470.77     1450.75    133.36 o 
  -4   0   8        6.16        6.24      2.16 o 
  -3   0   8     1204.97     1278.21    117.96 o 
  -2   0   8     1927.49     2051.47     44.96 o 
  -1   0   8       87.61       94.89      4.70 o 
   0   0   8      434.88      475.13     28.06 o 
   1   0   8     2799.65     3260.41    223.03 o 
   2   0   8      468.94      440.16      9.20 o 
   3   0   8      530.98      531.18     10.96 o 
   4   0   8      157.47      160.53      6.00 o 
   5   0   8     2077.62     2175.62     88.26 o 
   6   0   8      317.99      303.08     13.88 o 
   7   0   8        0.31        1.94      3.05 o 
   8   0   8      179.42      147.93     10.82 o 
   9   0   8      618.32      613.10     22.20 o 
  10   0   8        2.61        0.56      3.33 o 
  -9   1   8      200.32      210.51     12.63 o 
  -8   1   8      247.33      252.71     14.85 o 
  -7   1   8      316.15      294.39     10.21 o 
  -6   1   8      834.63      753.85     25.53 o 
  -5   1   8      263.43      264.27     15.26 o 
  -4   1   8       45.09       41.28      3.75 o 
  -3   1   8      572.76      542.14     40.94 o 
  -2   1   8      942.31      941.66     37.88 o 
  -1   1   8      143.62      122.33      6.17 o 
   0   1   8      382.80      402.56     17.44 o 
   1   1   8      399.21      398.05     18.85 o 
   2   1   8     2332.84     2374.59     21.00 o 
   3   1   8     1363.71     1331.48     27.62 o 
   4   1   8      702.03      708.35     55.51 o 
   5   1   8      545.47      550.91     26.64 o 
   6   1   8     1313.03     1321.13     81.18 o 
   7   1   8       62.59       54.95      6.94 o 
   8   1   8      116.01      115.46      9.44 o 
   9   1   8        0.95        0.56      3.33 o 
  10   1   8       99.27      109.08     10.55 o 
  -9   2   8        0.14       -0.75      2.25 o 
  -8   2   8      492.88      514.01     54.82 o 
  -7   2   8       48.82       49.68      5.00 o 
  -6   2   8      205.56      198.38     12.77 o 
  -5   2   8      150.97      139.93     13.32 o 
  -4   2   8      262.55      259.61     21.37 o 
  -3   2   8     1059.42     1033.73     15.25 o 
  -2   2   8      149.01      130.85      7.49 o 
  -1   2   8      648.76      624.48     12.30 o 
   0   2   8     1678.61     1761.82     50.84 o 
   1   2   8     1222.48     1267.97     15.13 o 
   2   2   8        8.53       12.88      2.25 o 
   3   2   8     1139.92     1105.62     29.84 o 
   4   2   8     1222.81     1061.14     15.20 o 
   5   2   8      238.04      223.11     14.85 o 
   6   2   8     1153.77     1135.60     98.39 o 
   7   2   8      230.26      223.18      8.13 o 
   8   2   8       45.15       43.99      4.39 o 
   9   2   8       12.78       12.77      5.00 o 
  10   2   8      481.71      454.06     19.71 o 
  -8   3   8       61.96       55.56      6.66 o 
  -7   3   8      533.56      519.64     44.68 o 
  -6   3   8        1.37        2.30      2.13 o 
  -5   3   8      325.01      315.06     16.65 o 
  -4   3   8       11.31       14.29      2.75 o 
  -3   3   8       73.58       66.01      4.50 o 
  -2   3   8      920.96      923.22     23.73 o 
  -1   3   8        1.31        0.36      1.33 o 
   0   3   8     2309.59     2348.67     69.30 o 
   1   3   8      383.95      349.16      8.06 o 
   2   3   8      403.39      430.33     15.68 o 
   3   3   8      174.80      154.04      8.33 o 
   4   3   8     1512.64     1460.04     63.70 o 
   5   3   8      160.61      166.85      8.74 o 
   6   3   8      109.19      116.02     22.20 o 
   7   3   8      199.93      188.50     11.52 o 
   8   3   8      325.07      344.11     17.07 o 
   9   3   8       35.43       39.47      5.41 o 
  10   3   8        1.01        3.61      3.89 o 
  11   3   8      120.62      114.63     11.10 o 
  -8   4   8      135.26      129.67     10.27 o 
  -7   4   8      462.02      476.49     23.73 o 
  -6   4   8     1366.23     1384.23     76.88 o 
  -5   4   8       99.12      100.11      6.07 o 
  -4   4   8      301.12      279.53      9.02 o 
  -3   4   8      150.37      140.04      6.36 o 
  -2   4   8       57.02       54.15      3.99 o 
  -1   4   8      195.39      186.86      6.27 o 
   0   4   8       15.25       14.43      2.10 o 
   1   4   8     2759.84     2793.75     25.95 o 
   2   4   8      299.79      278.93      9.99 o 
   3   4   8       73.36       53.84      5.55 o 
   4   4   8     1004.58      980.16     80.35 o 
   5   4   8      504.99      518.79     28.59 o 
   6   4   8      415.36      411.78     30.39 o 
   7   4   8      232.25      221.08     23.45 o 
   8   4   8      266.67      269.71     34.28 o 
   9   4   8      293.01      309.19     16.10 o 
  10   4   8        9.23        8.90      3.23 o 
  11   4   8       19.54       20.54      5.83 o 
  -7   5   8        2.70        4.86      2.94 o 
  -6   5   8      280.26      289.20     10.82 o 
  -5   5   8      460.63      472.01     25.67 o 
  -4   5   8       86.94       86.27      5.57 o 
  -3   5   8        5.86        7.77      2.40 o 
  -2   5   8     2445.14     2594.74     89.65 o 
  -1   5   8     1652.07     1704.81     62.17 o 
   0   5   8      466.31      457.12     15.54 o 
   1   5   8      164.23      148.83      5.67 o 
   2   5   8     1152.35     1127.11     19.98 o 
   3   5   8      527.78      501.79     44.96 o 
   4   5   8        4.99        2.91      1.96 o 
   5   5   8      460.02      464.98     32.33 o 
   6   5   8      398.93      385.43     15.68 o 
   7   5   8      606.03      580.27     37.19 o 
   8   5   8       52.04       48.91      4.81 o 
   9   5   8      117.69      124.82      7.26 o 
  10   5   8       44.98       45.71      5.20 o 
  11   5   8        6.01        6.11      3.12 o 
  -6   6   8       21.50       20.38      3.91 o 
  -5   6   8      474.39      494.65     13.35 o 
  -4   6   8        2.56        1.98      2.00 o 
  -3   6   8      381.91      377.32     10.68 o 
  -2   6   8      171.02      170.52      7.11 o 
  -1   6   8     2696.89     2910.10    160.84 o 
   0   6   8      115.31      122.12      8.88 o 
   1   6   8      428.74      433.80     15.54 o 
   2   6   8       65.28       61.47      4.26 o 
   3   6   8       99.39      100.55      6.38 o 
   4   6   8      628.32      597.52     36.22 o 
   5   6   8      226.12      192.25     20.12 o 
   6   6   8       72.35       61.71      6.11 o 
   7   6   8      457.65      450.65     27.06 o 
   8   6   8      206.28      184.55     14.57 o 
   9   6   8       41.54       33.45      6.38 o 
  10   6   8      153.11      158.07      8.74 o 
  -5   7   8        0.64        1.25      2.36 o 
  -4   7   8      566.64      605.02     19.84 o 
  -3   7   8        9.89       14.43      3.14 o 
  -2   7   8        1.68        1.60      2.25 o 
  -1   7   8      316.01      334.18     21.93 o 
   0   7   8     2626.15     2600.60     38.86 o 
   1   7   8        1.07        1.39      3.05 o 
   2   7   8       65.63       59.12      6.38 o 
   3   7   8      280.12      241.46     10.55 o 
   4   7   8      565.06      570.49     52.04 o 
   5   7   8       19.51       19.25      3.32 o 
   6   7   8       10.29       14.70      3.23 o 
   7   7   8      508.52      501.14     13.14 o 
   8   7   8      190.99      221.68     16.65 o 
   9   7   8       57.95       58.23      5.68 o 
  10   7   8        6.56        4.97      3.04 o 
  -4   8   8       44.30       43.14      4.81 o 
  -3   8   8      366.16      380.70     13.32 o 
  -2   8   8        2.58        3.11      2.45 o 
  -1   8   8      108.91       96.03      8.60 o 
   0   8   8      285.44      268.66     13.60 o 
   1   8   8     1227.94     1237.57     27.75 o 
   2   8   8       14.99       13.04      4.16 o 
   3   8   8       26.75       20.82      4.72 o 
   4   8   8      610.69      583.95     34.97 o 
   5   8   8      127.74      140.18      7.03 o 
   6   8   8       18.59       14.35      3.32 o 
   7   8   8       47.74       38.78      4.51 o 
   8   8   8      338.21      347.22     20.95 o 
   9   8   8        5.40        8.46      3.43 o 
  10   8   8        0.91        2.66      2.84 o 
  -3   9   8       83.45       92.98      9.16 o 
  -2   9   8      789.09      833.19     24.42 o 
  -1   9   8        3.99        5.83      4.16 o 
   0   9   8       53.79       55.79      7.22 o 
   1   9   8      378.45      368.58     16.10 o 
   2   9   8      297.59      290.59     14.43 o 
   3   9   8       97.75       85.76      8.33 o 
   4   9   8       83.15       77.70      5.53 o 
   5   9   8      786.70      821.07     36.64 o 
   6   9   8      187.18      181.75     12.21 o 
   7   9   8        1.97        2.37      2.53 o 
   8   9   8       65.22       56.50      5.59 o 
   9   9   8      204.06      218.08     17.62 o 
   0  10   8       12.33       15.82      5.27 o 
   1  10   8       31.86       32.20      6.11 o 
   2  10   8      146.01      147.38     10.82 o 
   3  10   8        1.72        2.50      3.33 o 
   4  10   8        0.70        0.00      3.33 o 
   5  10   8        9.12        7.37      3.04 o 
   6  10   8      318.55      325.95     11.36 o 
   7  10   8       14.81       20.63      4.12 o 
   8  10   8       60.26       52.68      5.68 o 
   1  11   8        7.35        6.66      4.44 o 
   2  11   8        7.71       14.71      5.00 o 
   3  11   8      133.17      134.05     10.82 o 
   4  11   8       75.68       66.33      8.05 o 
   5  11   8        6.76        7.22      4.44 o 
   6  11   8       17.98       14.52      3.82 o 
   7  11   8       27.97       27.91      4.61 o 
  -4  -9   9      166.29      180.52      9.71 o 
  -3  -9   9      503.82      544.19     19.43 o 
  -2  -9   9      103.23      105.76      7.46 o 
  -1  -9   9        6.51        9.26      3.63 o 
  -6  -8   9      397.38      410.14     13.22 o 
  -5  -8   9      172.53      172.13      8.82 o 
  -4  -8   9        7.55        3.45      2.84 o 
  -3  -8   9       45.14       42.04      5.00 o 
  -2  -8   9      446.43      454.09     13.54 o 
  -1  -8   9        0.24        1.12      2.64 o 
   0  -8   9        3.74        5.37      3.04 o 
   1  -8   9      249.94      260.32     25.81 o 
   2  -8   9      330.34      370.94     32.47 o 
  -7  -7   9       16.97       14.56      5.55 o 
  -6  -7   9        6.96        9.03      3.32 o 
  -5  -7   9      392.04      397.75     12.35 o 
  -4  -7   9      189.67      197.15     12.35 o 
  -3  -7   9       12.04       11.07      3.23 o 
  -2  -7   9       70.29       73.56      5.68 o 
  -1  -7   9       35.09       38.52      4.61 o 
   0  -7   9       18.27       21.46      3.91 o 
   1  -7   9      138.08      150.24     11.66 o 
   2  -7   9      398.77      427.12     59.81 o 
   3  -7   9      274.97      269.22     15.54 o 
  -8  -6   9      404.42      380.55     37.05 o 
  -7  -6   9      243.72      228.63     27.20 o 
  -6  -6   9       30.55       34.98      4.26 o 
  -5  -6   9      136.28      120.27     12.14 o 
  -4  -6   9      816.19      879.21     35.80 o 
  -3  -6   9       30.32       29.70      4.02 o 
  -2  -6   9       33.51       41.49      4.41 o 
  -1  -6   9      103.76      116.64      6.66 o 
   0  -6   9       92.80       97.37      6.08 o 
   1  -6   9      139.91      151.79     19.57 o 
   2  -6   9       40.51       42.63      7.63 o 
   3  -6   9      488.38      497.92     19.98 o 
   4  -6   9      154.49      160.98     12.21 o 
   5  -6   9       25.27       24.70      6.38 o 
  -9  -5   9       64.70       75.22      9.44 o 
  -8  -5   9      151.52      128.46      7.74 o 
  -7  -5   9      952.75      956.48    113.10 o 
  -6  -5   9      163.14      158.08     27.48 o 
  -5  -5   9      112.81      101.34      6.80 o 
  -4  -5   9      139.48      151.21     13.69 o 
  -3  -5   9      886.47      944.50     64.25 o 
  -2  -5   9       37.94       35.27      3.93 o 
  -1  -5   9       23.44       27.95      3.63 o 
   0  -5   9       48.39       48.21      4.51 o 
   1  -5   9      746.52      824.93    101.30 o 
   2  -5   9       59.76       73.08     10.27 o 
   3  -5   9        0.98        0.28      3.05 o 
   4  -5   9      138.84      145.99     11.38 o 
   5  -5   9      177.58      155.98     11.66 o 
   6  -5   9        0.26        0.00      3.89 o 
  -9  -4   9      271.38      269.84     24.56 o 
  -8  -4   9       11.53       12.55      3.47 o 
  -7  -4   9      265.39      233.60     25.26 o 
  -6  -4   9      843.84      824.54    104.63 o 
  -5  -4   9       62.79       59.48     11.93 o 
  -4  -4   9      202.16      187.68     16.47 o 
  -3  -4   9      470.89      469.72     37.52 o 
  -2  -4   9      844.39      822.91     68.30 o 
  -1  -4   9        1.24        1.39      1.96 o 
   0  -4   9      490.88      572.09     58.28 o 
   1  -4   9     2749.91     3141.90    357.89 o 
   2  -4   9      445.50      496.48     59.53 o 
   3  -4   9      256.07      228.14     12.77 o 
   4  -4   9      113.32       99.92      8.88 o 
   5  -4   9       85.72       79.93      8.60 o 
   6  -4   9       28.77       27.75      6.11 o 
   7  -4   9       35.53       36.64      6.94 o 
  -9  -3   9      523.30      489.65     31.36 o 
  -8  -3   9      114.50      114.92     12.49 o 
  -7  -3   9       64.34       55.09     11.52 o 
  -6  -3   9      346.87      326.96     40.52 o 
  -5  -3   9     2025.34     2049.74    315.15 o 
  -4  -3   9        1.14       -0.14      1.77 o 
  -3  -3   9      115.54      117.05      8.26 o 
  -2  -3   9      406.56      399.37     35.33 o 
  -1  -3   9      499.65      476.68     32.61 o 
   0  -3   9       56.27       60.68      8.05 o 
   1  -3   9       26.57       27.19      3.32 o 
   2  -3   9     2481.00     2433.79     37.19 o 
   3  -3   9      271.04      262.56     13.04 o 
   4  -3   9      119.31      108.52      9.16 o 
   5  -3   9       92.26       91.03      8.88 o 
   6  -3   9      250.13      223.15     13.60 o 
   7  -3   9       12.73       11.93      5.00 o 
   8  -3   9        7.25        9.99      4.72 o 
  -9  -2   9       45.31       42.29      5.20 o 
  -8  -2   9      441.61      451.02     47.32 o 
  -7  -2   9       26.22       22.41      3.82 o 
  -6  -2   9      101.21       91.74     12.91 o 
  -5  -2   9      458.11      449.62     51.48 o 
  -4  -2   9      481.51      466.21     42.74 o 
  -3  -2   9       95.60       97.50      4.95 o 
  -2  -2   9        2.96        2.95      1.49 o 
  -1  -2   9     1297.80     1278.10    132.73 o 
   0  -2   9      158.14      162.88     14.19 o 
   1  -2   9       81.65       82.88      9.40 o 
   2  -2   9      301.74      301.41     12.77 o 
   3  -2   9     1905.84     1885.09     32.47 o 
   4  -2   9      561.20      538.99     18.32 o 
   5  -2   9       17.11       13.04      4.72 o 
   6  -2   9      350.38      303.63     15.26 o 
   7  -2   9      370.97      374.69     17.49 o 
   8  -2   9        1.05        3.05      3.89 o 
  -9  -1   9       58.83       59.65     10.13 o 
  -8  -1   9      146.78      138.10     13.46 o 
  -7  -1   9      255.24      243.56      9.52 o 
  -6  -1   9       70.75       66.49      5.20 o 
  -5  -1   9     1055.57     1054.33    139.05 o 
  -4  -1   9      144.99      142.00     15.26 o 
  -3  -1   9       27.02       22.46      3.75 o 
  -2  -1   9       15.97       11.30      1.86 o 
  -1  -1   9       49.54       47.21      2.93 o 
   0  -1   9     1534.09     1551.65    159.14 o 
   1  -1   9       25.43       20.79      2.84 o 
   2  -1   9       73.65       72.19      5.00 o 
   3  -1   9      482.85      485.70     16.38 o 
   4  -1   9     1702.58     1667.21     30.81 o 
   5  -1   9      306.33      289.48     13.88 o 
   6  -1   9        0.11        1.39      3.05 o 
   7  -1   9      474.14      454.90     18.60 o 
   8  -1   9      306.47      309.19     16.38 o 
   9  -1   9        3.44        5.55      4.44 o 
  -9   0   9        1.36        3.17      2.84 o 
  -8   0   9       58.80       48.29      5.41 o 
  -7   0   9      715.79      684.07     60.23 o 
  -6   0   9        4.22        8.17      2.73 o 
  -5   0   9       91.43       93.09     12.63 o 
  -4   0   9      131.26      126.32      9.58 o 
  -3   0   9      153.02      145.73     17.35 o 
  -2   0   9      221.48      225.17      8.47 o 
  -1   0   9       63.70       63.77      6.07 o 
   0   0   9      873.83     1003.78     48.39 o 
   1   0   9     2169.37     2041.95     94.50 o 
   2   0   9       32.79       48.04      5.00 o 
   3   0   9      157.43      166.50      6.36 o 
   4   0   9      261.76      261.43      9.16 o 
   5   0   9      953.29      942.82     23.59 o 
   6   0   9        4.49        3.33      3.61 o 
   7   0   9       14.59       13.32      4.72 o 
   8   0   9      393.10      400.50     17.76 o 
   9   0   9      295.14      295.03     16.10 o 
  -8   1   9        3.37        5.13      2.94 o 
  -7   1   9        8.60       14.06      3.52 o 
  -6   1   9     1560.45     1510.78    104.91 o 
  -5   1   9      348.65      370.35     35.94 o 
  -4   1   9      404.37      433.40     21.37 o 
  -3   1   9       26.72       21.94      2.94 o 
  -2   1   9      516.73      510.79     38.72 o 
  -1   1   9       28.66       28.51      2.34 o 
   0   1   9     1206.11     1219.17     50.51 o 
   1   1   9      193.29      185.16      6.47 o 
   2   1   9     1856.78     1864.66     19.82 o 
   3   1   9       62.76       59.49      4.30 o 
   4   1   9       29.44       30.97      3.40 o 
   5   1   9      221.31      222.31     11.93 o 
   6   1   9       60.38       61.89      7.22 o 
   7   1   9       34.36       26.92      5.55 o 
   8   1   9       51.81       44.96      6.94 o 
   9   1   9      253.69      269.50     15.26 o 
  10   1   9        9.89       10.27      5.00 o 
  -8   2   9      216.25      224.91     17.76 o 
  -7   2   9       48.56       45.18      7.63 o 
  -6   2   9        7.57        9.79      3.04 o 
  -5   2   9      137.09      140.83      6.96 o 
  -4   2   9      126.63      118.57      6.16 o 
  -3   2   9       43.31       41.08      3.79 o 
  -2   2   9      895.72      894.46     52.87 o 
  -1   2   9      439.32      428.37     31.09 o 
   0   2   9      367.43      369.91      8.60 o 
   1   2   9      357.55      320.87      8.30 o 
   2   2   9      911.36      921.57     24.84 o 
   3   2   9      962.63      932.24     32.20 o 
   4   2   9       75.82       67.77      4.61 o 
   5   2   9      468.13      485.22     37.33 o 
   6   2   9       37.83       39.74      4.30 o 
   7   2   9       31.15       33.24      3.82 o 
   8   2   9       84.52       84.37      8.88 o 
   9   2   9        0.43       -2.50      3.05 o 
  10   2   9       68.66       91.03      9.99 o 
  -8   3   9      491.05      494.35     39.97 o 
  -7   3   9      161.25      163.01     13.74 o 
  -6   3   9      199.61      186.29     11.80 o 
  -5   3   9        4.42        1.21      2.13 o 
  -4   3   9     1033.35     1115.25     70.64 o 
  -3   3   9      177.97      176.22     11.38 o 
  -2   3   9      341.38      347.28     16.38 o 
  -1   3   9      710.46      687.92     23.04 o 
   0   3   9     1386.14     1419.92     26.64 o 
   1   3   9      548.36      571.26     10.86 o 
   2   3   9        4.69        3.48      1.86 o 
   3   3   9      751.32      740.40     50.79 o 
   4   3   9      154.17      127.67      8.33 o 
   5   3   9      236.96      226.82     14.99 o 
   6   3   9        0.92        1.11      2.16 o 
   7   3   9      120.23      110.22      9.71 o 
   8   3   9      143.71      145.69      7.45 o 
   9   3   9      120.10      107.69      9.99 o 
  10   3   9      288.46      279.77     16.10 o 
  -7   4   9      711.93      776.06     30.39 o 
  -6   4   9       12.54       13.33      3.43 o 
  -5   4   9      158.05      157.58      7.62 o 
  -4   4   9      176.53      182.35     15.96 o 
  -3   4   9      568.76      605.78     27.75 o 
  -2   4   9       37.34       32.81      3.40 o 
  -1   4   9       78.25       72.16      6.94 o 
   0   4   9      354.26      322.23     13.32 o 
   1   4   9     1924.12     1908.26     19.67 o 
   2   4   9       66.56       77.90      4.78 o 
   3   4   9        8.63        7.29      2.25 o 
   4   4   9      773.55      760.75     64.53 o 
   5   4   9       85.64       88.29      5.48 o 
   6   4   9        8.82       10.10      2.84 o 
   7   4   9       24.84       31.77      3.93 o 
   8   4   9      103.15      108.14      8.88 o 
   9   4   9       51.33       49.42      5.00 o 
  10   4   9       59.70       64.04      5.89 o 
  -6   5   9      691.52      738.76     20.95 o 
  -5   5   9       42.11       41.22      4.71 o 
  -4   5   9       20.10       21.77      3.52 o 
  -3   5   9      318.25      322.58     14.15 o 
  -2   5   9      142.90      148.01      8.33 o 
  -1   5   9       14.70       12.77      4.16 o 
   0   5   9      317.91      319.45     13.88 o 
   1   5   9     1098.50     1092.42     24.70 o 
   2   5   9      762.42      745.70     42.46 o 
   3   5   9        2.42        1.11      1.96 o 
   4   5   9      471.48      468.91     22.76 o 
   5   5   9      382.21      382.40     18.46 o 
   6   5   9      126.12      121.48      6.94 o 
   7   5   9        1.46        0.06      2.25 o 
   8   5   9       88.19       82.67      5.98 o 
   9   5   9       87.10       99.33      6.77 o 
  10   5   9       11.61       13.01      5.55 o 
  -6   6   9       84.54       86.51      6.80 o 
  -5   6   9      293.62      307.22     10.99 o 
  -4   6   9       41.81       47.92      7.35 o 
  -3   6   9      144.77      135.09      8.60 o 
  -2   6   9      530.27      527.06     18.87 o 
  -1   6   9      397.68      398.55     16.10 o 
   0   6   9      200.65      205.66     11.66 o 
   1   6   9       86.23       84.93      7.77 o 
   2   6   9      816.94      832.36     22.20 o 
   3   6   9       56.93       56.15      4.39 o 
   4   6   9      411.69      385.91     18.60 o 
   5   6   9       39.85       42.17      4.22 o 
   6   6   9      185.75      194.33      8.60 o 
   7   6   9        0.03       -0.42      2.36 o 
   8   6   9        3.09        2.28      2.64 o 
   9   6   9      127.11      139.30     10.55 o 
  10   6   9      142.68      166.40     14.29 o 
  -5   7   9      264.97      298.08     28.45 o 
  -4   7   9      174.81      200.32      8.93 o 
  -3   7   9        2.70        1.70      2.20 o 
  -2   7   9        0.73        1.94      3.89 o 
  -1   7   9     1304.00     1336.66     29.70 o 
   0   7   9       36.67       35.53      6.11 o 
   1   7   9      213.74      204.27     11.93 o 
   2   7   9        5.54        5.00      3.61 o 
   3   7   9      287.09      296.14     14.15 o 
   4   7   9       18.35       16.24      3.20 o 
   5   7   9       57.33       47.31      4.50 o 
   6   7   9        1.67        1.25      2.45 o 
   7   7   9      395.99      403.14     25.81 o 
   8   7   9       27.10       21.09      3.93 o 
   9   7   9      107.80      103.04      7.26 o 
  10   7   9      365.42      386.88     13.44 o 
  -4   8   9      240.49      284.75     10.89 o 
  -3   8   9       13.34       12.21      5.00 o 
  -2   8   9      125.90      125.17     10.55 o 
  -1   8   9        1.55       -0.83      3.61 o 
   0   8   9     1360.12     1414.09     31.09 o 
   1   8   9        4.96        6.11      4.16 o 
   2   8   9      238.51      215.93     12.49 o 
   3   8   9       90.33       77.71      8.05 o 
   4   8   9      726.09      751.82     56.20 o 
   5   8   9       12.82        9.44      3.04 o 
   6   8   9       11.90        9.82      3.04 o 
   7   8   9       30.79       32.61      4.51 o 
   8   8   9      127.06      143.15      9.99 o 
   9   8   9        3.82        2.87      2.84 o 
  -2   9   9       38.36       41.63      7.22 o 
  -1   9   9       42.05       36.36      6.66 o 
   0   9   9      230.87      221.20     13.32 o 
   1   9   9      274.73      278.10     14.71 o 
   2   9   9        6.07        2.50      3.61 o 
   3   9   9        6.23        2.22      3.61 o 
   4   9   9      224.39      185.12     11.93 o 
   5   9   9      261.88      255.33      9.76 o 
   6   9   9       59.27       53.94      5.29 o 
   7   9   9        0.86        2.75      2.53 o 
   8   9   9      226.34      218.00     10.09 o 
  -1  10   9       31.18       32.47      6.94 o 
   0  10   9       42.92       38.30      6.94 o 
   1  10   9      168.85      167.64     11.93 o 
   2  10   9      258.59      248.40     14.43 o 
   3  10   9        3.75        0.83      3.61 o 
   4  10   9       12.11        5.55      3.89 o 
   5  10   9      192.66      202.05     13.60 o 
   6  10   9      219.72      221.17     16.24 o 
   7  10   9        1.96        3.19      2.94 o 
   2  11   9      149.90      158.20     12.21 o 
   3  11   9      118.18      129.61     11.10 o 
   4  11   9        8.54       11.38      5.00 o 
  -4  -8  10       74.13       85.34      6.77 o 
  -3  -8  10      296.13      326.62     15.54 o 
  -2  -8  10       39.52       42.23      5.30 o 
  -1  -8  10       49.31       51.56      5.59 o 
   0  -8  10       55.62       63.60      7.22 o 
  -6  -7  10      885.79      968.91     28.86 o 
  -5  -7  10      419.92      439.88     18.87 o 
  -4  -7  10        0.30        0.97      2.55 o 
  -3  -7  10        0.86        0.24      2.33 o 
  -2  -7  10      239.13      260.31     10.21 o 
  -1  -7  10        7.07        6.67      3.04 o 
   0  -7  10       10.59       14.33      3.73 o 
   1  -7  10      188.85      213.13     27.48 o 
   2  -7  10      132.51      130.72     11.66 o 
  -7  -6  10       14.18       12.68      5.27 o 
  -6  -6  10      135.40      126.85     10.27 o 
  -5  -6  10     1075.28     1159.49     28.31 o 
  -4  -6  10      623.43      672.38     29.70 o 
  -3  -6  10       87.19       84.87      6.08 o 
  -2  -6  10       99.48      107.24     10.27 o 
  -1  -6  10       79.15       91.80      6.27 o 
   0  -6  10       89.53       78.86      5.97 o 
   1  -6  10       13.10       17.61      3.63 o 
   2  -6  10      387.98      362.20     17.76 o 
   3  -6  10      399.02      387.45     18.32 o 
   4  -6  10        0.54       -2.22      3.61 o 
  -8  -5  10      135.06      124.07     20.26 o 
  -7  -5  10      115.04      111.42     10.82 o 
  -6  -5  10       51.61       50.23      5.06 o 
  -5  -5  10      128.20      117.61      8.60 o 
  -4  -5  10      949.59     1064.37     25.12 o 
  -3  -5  10       20.15       24.29      3.73 o 
  -2  -5  10      111.73      107.69      6.38 o 
  -1  -5  10      541.77      552.62     48.29 o 
   0  -5  10      182.19      222.45     23.45 o 
   1  -5  10       19.38       20.54      5.27 o 
   2  -5  10       48.33       48.85      7.22 o 
   3  -5  10      662.95      664.72     23.04 o 
   4  -5  10      640.27      602.27     22.48 o 
   5  -5  10       32.05       38.86      7.49 o 
  -8  -4  10      105.54      115.43      7.54 o 
  -7  -4  10      620.94      585.02     94.78 o 
  -6  -4  10       10.03        8.03      2.92 o 
  -5  -4  10      510.08      472.82     68.28 o 
  -4  -4  10       55.43       44.77     11.10 o 
  -3  -4  10      817.04      829.26     69.94 o 
  -2  -4  10        6.89       11.22      2.84 o 
  -1  -4  10        0.91       -0.28      1.96 o 
   0  -4  10      720.90      781.59    105.74 o 
   1  -4  10     1909.75     1960.02     35.53 o 
   2  -4  10       13.14       12.77      4.72 o 
   3  -4  10      402.43      412.71     17.76 o 
   4  -4  10      874.58      838.74     25.53 o 
   5  -4  10      511.72      468.50     19.98 o 
   6  -4  10        3.72        3.61      4.16 o 
  -8  -3  10       25.48       28.25      4.51 o 
  -7  -3  10       27.73       28.09      6.66 o 
  -6  -3  10      671.97      687.86     73.41 o 
  -5  -3  10       64.38       55.75      4.89 o 
  -4  -3  10      507.82      545.46     84.65 o 
  -3  -3  10       59.73       59.93      4.25 o 
  -2  -3  10      353.52      353.13     27.65 o 
  -1  -3  10       38.89       40.87      3.01 o 
   0  -3  10       76.48       76.53     10.96 o 
   1  -3  10     1979.13     2044.67     34.69 o 
   2  -3  10      498.32      483.48     17.76 o 
   3  -3  10       42.87       36.91      6.11 o 
   4  -3  10       93.34      101.86      9.16 o 
   5  -3  10      338.49      331.67     16.38 o 
   6  -3  10       22.70       19.15      5.55 o 
   7  -3  10       33.49       32.47      6.94 o 
  -8  -2  10       14.30       15.46      5.00 o 
  -7  -2  10      168.12      159.47     15.40 o 
  -6  -2  10       10.37       11.71      4.72 o 
  -5  -2  10      790.54      784.65     90.62 o 
  -4  -2  10      331.74      319.18     31.09 o 
  -3  -2  10        0.21        1.11      1.96 o 
  -2  -2  10       53.42       51.47      5.46 o 
  -1  -2  10      323.71      343.31     22.70 o 
   0  -2  10       74.23       62.73      4.72 o 
   1  -2  10       73.03       89.37      7.77 o 
   2  -2  10     2173.38     2159.30     35.25 o 
   3  -2  10      121.81      117.68      9.44 o 
   4  -2  10      397.42      373.58     16.10 o 
   5  -2  10       41.15       38.58      6.38 o 
   6  -2  10       66.81       71.05      8.60 o 
   7  -2  10      170.72      169.02     12.49 o 
  -8  -1  10      288.10      291.05     20.68 o 
  -7  -1  10       34.12       31.26      4.30 o 
  -6  -1  10      501.71      466.36     42.05 o 
  -5  -1  10      256.73      251.76     27.62 o 
  -4  -1  10     1541.81     1584.05    207.19 o 
  -3  -1  10       18.85       20.40      3.14 o 
  -2  -1  10      442.33      432.31     80.21 o 
  -1  -1  10      451.22      458.00     33.83 o 
   0  -1  10       81.05       70.68      4.51 o 
   1  -1  10       88.58       82.12      4.78 o 
   2  -1  10      156.08      156.56      6.44 o 
   3  -1  10      697.49      646.40     19.71 o 
   4  -1  10       53.99       58.01      6.94 o 
   5  -1  10      614.17      601.72     20.54 o 
   6  -1  10      176.58      184.57     12.49 o 
   7  -1  10      210.45      188.18     12.77 o 
   8  -1  10       16.72       11.66      5.27 o 
  -8   0  10      352.10      382.21     29.00 o 
  -7   0  10      205.21      210.27     21.51 o 
  -6   0  10      278.47      258.30     23.59 o 
  -5   0  10      826.32      820.57     90.48 o 
  -4   0  10     1329.07     1371.41    126.28 o 
  -3   0  10     1937.69     2061.58    192.75 o 
  -2   0  10       39.59       42.25      8.05 o 
  -1   0  10        2.19        0.83      1.73 o 
   0   0  10     1639.67     1649.33     62.31 o 
   1   0  10      200.57      210.86      9.71 o 
   2   0  10      418.41      424.77     10.18 o 
   3   0  10      183.18      186.27      7.11 o 
   4   0  10      249.67      244.79     12.49 o 
   5   0  10      107.82       98.81      8.88 o 
   6   0  10       92.54       84.37      8.60 o 
   7   0  10      185.85      177.07     12.49 o 
   8   0  10      279.62      255.62     14.99 o 
  -8   1  10        6.80        5.15      3.12 o 
  -7   1  10      313.74      326.70     21.79 o 
  -6   1  10      512.13      519.24     30.25 o 
  -5   1  10        1.96        1.47      2.25 o 
  -4   1  10      308.23      306.21     35.94 o 
  -3   1  10     1427.37     1475.59    112.27 o 
  -2   1  10      912.62      950.29     85.48 o 
  -1   1  10      103.37       98.53      8.05 o 
   0   1  10      356.72      370.64     26.51 o 
   1   1  10     1343.05     1338.09     21.23 o 
   2   1  10       33.77       32.55      3.52 o 
   3   1  10      339.95      312.87      9.11 o 
   4   1  10      208.52      205.02      7.62 o 
   5   1  10      907.61      927.33     16.00 o 
   6   1  10       38.25       36.08      6.38 o 
   7   1  10        3.11        5.27      4.16 o 
   8   1  10      180.06      165.42     12.21 o 
   9   1  10       80.59       85.48      9.44 o 
  -7   2  10       10.42       14.48      4.02 o 
  -6   2  10      794.19      777.36     71.33 o 
  -5   2  10      746.17      738.14     55.37 o 
  -4   2  10       70.36       73.07      5.20 o 
  -3   2  10        4.38        4.86      2.16 o 
  -2   2  10      464.85      485.04     33.44 o 
  -1   2  10       27.49       25.26      4.72 o 
   0   2  10      639.90      603.94     18.04 o 
   1   2  10      240.95      234.00      7.62 o 
   2   2  10     1217.36     1237.16     17.26 o 
   3   2  10       19.53       19.28      3.04 o 
   4   2  10       20.10       21.81      3.14 o 
   5   2  10      578.77      587.65     33.72 o 
   6   2  10      461.26      476.25     39.13 o 
   7   2  10        0.34        1.39      3.05 o 
   8   2  10       27.88       23.87      5.83 o 
   9   2  10      141.19      144.88     11.66 o 
  -7   3  10      119.05      131.94     11.10 o 
  -6   3  10       41.46       46.40      5.00 o 
  -5   3  10      720.35      761.66     64.95 o 
  -4   3  10      243.59      252.41     16.10 o 
  -3   3  10        7.44       11.87      2.84 o 
  -2   3  10        1.28        2.22      3.05 o 
  -1   3  10      575.66      554.53     18.32 o 
   0   3  10        0.14        1.94      2.78 o 
   1   3  10       65.38       57.17      6.38 o 
   2   3  10      554.21      591.85     12.13 o 
   3   3  10      653.57      648.12     28.73 o 
   4   3  10      106.32       98.54      5.69 o 
   5   3  10       95.30       83.82      8.05 o 
   6   3  10      405.10      406.60     29.00 o 
   7   3  10      193.43      188.79     12.77 o 
   8   3  10        0.46       -1.39      3.05 o 
   9   3  10        3.63        7.49      4.72 o 
  -6   4  10      189.98      191.45     20.54 o 
  -5   4  10        0.74        0.37      2.20 o 
  -4   4  10      879.78      962.66     45.38 o 
  -3   4  10       54.71       53.09      4.53 o 
  -2   4  10       36.76       39.97      6.11 o 
  -1   4  10      372.31      368.02     15.26 o 
   0   4  10      249.82      240.35     12.21 o 
   1   4  10       13.20       15.54      4.16 o 
   2   4  10      164.52      142.82      6.40 o 
   3   4  10      928.96      919.41     34.28 o 
   4   4  10      357.14      356.55     16.24 o 
   5   4  10      152.26      164.44      7.36 o 
   6   4  10        0.17        1.18      2.25 o 
   7   4  10      117.63      122.18      8.33 o 
   8   4  10       58.44       72.72      5.97 o 
   9   4  10       43.51       42.91      5.00 o 
  -6   5  10      193.79      206.37      9.62 o 
  -5   5  10       18.99       17.80      3.60 o 
  -4   5  10      108.63      115.08      6.84 o 
  -3   5  10      772.04      805.99     24.15 o 
  -2   5  10       59.62       49.40      6.94 o 
  -1   5  10       10.85       11.66      4.44 o 
   0   5  10      581.67      610.60     19.71 o 
   1   5  10      257.62      267.28     13.32 o 
   2   5  10       22.89       14.15      4.44 o 
   3   5  10        0.78        2.55      2.05 o 
   4   5  10     1044.72     1014.40     19.43 o 
   5   5  10      337.10      338.43     13.60 o 
   6   5  10      220.91      213.58     15.54 o 
   7   5  10       19.74       15.52      3.52 o 
   8   5  10      195.39      221.96     12.77 o 
   9   5  10       47.86       53.71      5.50 o 
  -5   6  10       58.39       58.86      5.57 o 
  -4   6  10      128.27      143.14      7.54 o 
  -3   6  10      406.54      415.76     18.04 o 
  -2   6  10      990.04     1009.99     26.92 o 
  -1   6  10       50.38       48.57      6.94 o 
   0   6  10       33.74       22.76      5.55 o 
   1   6  10      459.59      499.58     18.32 o 
   2   6  10      426.90      416.04     16.65 o 
   3   6  10       26.72       27.20      5.55 o 
   4   6  10      121.54      102.95      6.07 o 
   5   6  10      400.76      392.15     15.40 o 
   6   6  10       90.12       96.01      6.38 o 
   7   6  10      104.86      104.09      6.77 o 
   8   6  10      174.28      171.38      8.73 o 
   9   6  10       96.30      111.92      7.36 o 
  -4   7  10        4.34        1.39      3.89 o 
  -3   7  10       15.12       15.54      5.55 o 
  -2   7  10      121.95      132.39     10.55 o 
  -1   7  10     1080.66     1103.80     28.31 o 
   0   7  10      145.06      136.83     10.55 o 
   1   7  10        1.80       -0.83      3.33 o 
   2   7  10      811.16      809.32     23.59 o 
   3   7  10       71.48       72.44      7.77 o 
   4   7  10      187.85      191.58      8.02 o 
   5   7  10        0.59        1.80      2.36 o 
   6   7  10       84.45       96.68      7.63 o 
   7   7  10      590.32      589.17     42.88 o 
   8   7  10       90.28       85.19      6.67 o 
   9   7  10      136.65      134.38      8.33 o 
  -3   8  10       50.29       50.24      7.77 o 
  -2   8  10      239.33      229.81     14.15 o 
  -1   8  10        8.88        9.99      5.00 o 
   0   8  10      319.48      333.89     16.38 o 
   1   8  10       14.72       22.20      5.55 o 
   2   8  10       82.97       67.17      8.33 o 
   3   8  10      974.48      992.22     27.20 o 
   4   8  10       26.05       19.71      5.00 o 
   5   8  10       20.46       17.33      3.63 o 
   6   8  10      154.83      146.74     19.57 o 
   7   8  10       40.85       56.84      5.68 o 
   8   8  10      178.95      160.84     14.29 o 
  -1   9  10       46.95       54.40      8.05 o 
   0   9  10      139.52      144.05     11.38 o 
   1   9  10       35.33       34.42      6.66 o 
   2   9  10       48.74       55.51      8.05 o 
   3   9  10      301.47      255.06     14.71 o 
   4   9  10      648.10      621.42     22.48 o 
   6   9  10       10.70       10.43      4.16 o 
   7   9  10       84.92       88.14      7.91 o 
   1  10  10       88.99      101.58     10.27 o 
   2  10  10        4.02       -0.28      3.61 o 
   3  10  10       34.22       43.30      7.49 o 
   4  10  10      119.34      127.95     11.38 o 
   5  10  10      201.43      193.45     13.60 o 
   6  10  10        9.74       17.49      5.83 o 
  -4  -7  11        0.64        1.92      2.92 o 
  -3  -7  11      170.87      174.46      8.83 o 
  -2  -7  11      137.47      136.73      8.05 o 
  -1  -7  11        0.36       -0.56      2.36 o 
   0  -7  11      141.33      139.88     12.21 o 
  -5  -6  11       53.71       79.10      9.16 o 
  -4  -6  11      270.16      291.18     10.77 o 
  -3  -6  11        9.31       13.64      3.53 o 
  -2  -6  11      244.89      260.25     10.20 o 
  -1  -6  11       56.99       69.63      5.79 o 
   0  -6  11        1.27        5.00      4.16 o 
   1  -6  11      172.97      160.14     12.49 o 
   2  -6  11      301.13      294.20     16.38 o 
  -6  -5  11        0.04        0.68      2.53 o 
  -5  -5  11      362.25      415.21     18.32 o 
  -4  -5  11      164.14      168.19     11.66 o 
  -3  -5  11      186.59      200.37      8.73 o 
  -2  -5  11       10.01       11.19      3.23 o 
  -1  -5  11      334.84      356.89     21.93 o 
   0  -5  11       37.74       40.80      6.94 o 
   1  -5  11        6.08        7.77      4.16 o 
   2  -5  11      125.70      123.79     11.10 o 
   3  -5  11      283.47      295.31     16.65 o 
   4  -5  11       11.59       14.43      5.83 o 
  -7  -4  11        9.44       11.21      3.40 o 
  -6  -4  11       70.55       62.24      6.66 o 
  -5  -4  11       37.82       36.83      7.08 o 
  -4  -4  11      729.35      789.35    115.04 o 
  -3  -4  11       37.36       45.79      6.66 o 
  -2  -4  11       59.34       66.16      5.41 o 
  -1  -4  11       92.18       87.70      8.60 o 
   0  -4  11      383.78      400.22     16.93 o 
   1  -4  11       11.57       15.54      5.27 o 
   2  -4  11       23.94       25.81      6.11 o 
   3  -4  11      136.50      139.33     11.38 o 
   4  -4  11       55.50       59.95      8.60 o 
   5  -4  11       86.92       77.16      9.16 o 
  -7  -3  11      218.15      220.10     33.86 o 
  -6  -3  11        1.21        3.76      2.64 o 
  -5  -3  11       30.66       26.16      4.86 o 
  -4  -3  11      180.95      184.28     19.43 o 
  -3  -3  11     1686.99     1774.49    277.13 o 
  -2  -3  11        6.96        5.11      1.85 o 
  -1  -3  11       11.82        8.33      3.89 o 
   0  -3  11      532.00      546.76     18.60 o 
   1  -3  11     1419.47     1516.78     31.36 o 
   2  -3  11       14.60       13.32      5.00 o 
   3  -3  11        7.69        5.27      4.16 o 
   4  -3  11      256.49      267.83     14.99 o 
   5  -3  11        1.36        0.83      4.16 o 
   6  -3  11        1.78        2.78      3.89 o 
  -7  -2  11       38.80       42.77      5.10 o 
  -6  -2  11      699.03      698.33     83.26 o 
  -5  -2  11       40.32       39.31      4.41 o 
  -4  -2  11       25.31       23.99      3.71 o 
  -3  -2  11      936.32      987.37    142.38 o 
  -2  -2  11      105.56      114.99     15.82 o 
  -1  -2  11       80.82       76.70      6.11 o 
   0  -2  11       12.73       13.04      4.16 o 
   1  -2  11      620.11      621.98     19.71 o 
   2  -2  11       10.12       10.27      4.44 o 
   3  -2  11      208.02      198.17     11.93 o 
   4  -2  11       21.12       18.32      5.27 o 
   5  -2  11     1025.15     1000.83     28.31 o 
   6  -2  11      156.65      139.61     11.66 o 
  -7  -1  11      143.23      132.51     20.12 o 
  -6  -1  11       43.68       48.17      5.55 o 
  -5  -1  11     1253.29     1262.34    155.15 o 
  -4  -1  11       24.23       18.88      3.34 o 
  -3  -1  11      722.91      754.41     93.95 o 
  -2  -1  11     1274.17     1236.74     26.92 o 
  -1  -1  11       90.94       93.11      5.55 o 
   0  -1  11       34.67       35.43      3.71 o 
   1  -1  11        5.65        8.60      2.55 o 
   2  -1  11      596.21      599.50     19.15 o 
   3  -1  11       52.02       48.85      6.66 o 
   4  -1  11      167.16      162.92     11.10 o 
   5  -1  11       63.06       50.51      7.49 o 
   6  -1  11      957.99      992.50     28.31 o 
   7  -1  11        3.68        1.94      4.44 o 
  -7   0  11       50.35       57.52      5.69 o 
  -6   0  11      149.89      157.42     16.93 o 
  -5   0  11      481.04      505.04     56.76 o 
  -4   0  11      367.05      376.92     44.13 o 
  -3   0  11       37.11       40.86      5.00 o 
  -2   0  11      141.70      119.90      9.16 o 
  -1   0  11      622.22      596.44     18.60 o 
   0   0  11      333.05      346.97     27.06 o 
   1   0  11       31.12       33.29      3.63 o 
   2   0  11       45.82       47.07      4.22 o 
   3   0  11      222.92      212.60     11.93 o 
   4   0  11       13.09       10.82      4.44 o 
   5   0  11       97.80      101.58      9.44 o 
   6   0  11      177.00      177.91     12.21 o 
   7   0  11      266.15      255.62     15.26 o 
   8   0  11       45.41       51.62      8.05 o 
  -7   1  11      125.69      124.33      7.75 o 
  -6   1  11       17.06       13.13      3.61 o 
  -5   1  11      125.72      122.33     13.04 o 
  -4   1  11     1094.63     1158.74    107.83 o 
  -3   1  11      632.19      589.78     19.98 o 
  -2   1  11       20.50       20.82      4.72 o 
  -1   1  11       10.09        8.60      3.89 o 
   0   1  11      872.10      824.86     21.65 o 
   1   1  11      180.38      182.03      7.25 o 
   2   1  11      211.85      208.99      7.75 o 
   3   1  11      305.91      312.32      9.52 o 
   4   1  11      211.61      220.85      9.85 o 
   5   1  11        0.74       -0.28      3.05 o 
   6   1  11       44.43       41.63      6.94 o 
   7   1  11      162.87      156.54     12.21 o 
   8   1  11      275.86      289.76     16.65 o 
  -6   2  11     1059.89     1048.29     90.76 o 
  -5   2  11       10.49        8.55      3.04 o 
  -4   2  11      549.31      546.52     38.86 o 
  -3   2  11      752.44      733.55     22.48 o 
  -2   2  11      520.44      482.37     18.04 o 
  -1   2  11      143.06      152.09     10.27 o 
   0   2  11       11.05       19.15      4.72 o 
   1   2  11      191.87      231.47     11.93 o 
   2   2  11        1.25        1.06      2.05 o 
   3   2  11      389.56      374.17     10.40 o 
   4   2  11      903.37      933.77     41.49 o 
   5   2  11      242.09      260.60     19.01 o 
   6   2  11       29.10       24.42      5.83 o 
   7   2  11       25.32       25.26      6.11 o 
   8   2  11      179.79      182.62     13.04 o 
  -6   3  11      520.59      570.97     37.05 o 
  -5   3  11      920.11      950.81     62.03 o 
  -4   3  11      405.67      382.46     17.49 o 
  -3   3  11      174.23      161.25     11.38 o 
  -2   3  11      869.03      831.52     23.87 o 
  -1   3  11      159.77      172.08     11.10 o 
   0   3  11      421.91      390.78     16.10 o 
   1   3  11       85.90       86.04      8.05 o 
   2   3  11      536.96      567.18     12.41 o 
   3   3  11        1.05        0.96      2.05 o 
   4   3  11      101.92      108.76      6.27 o 
   5   3  11      394.10      402.00     18.46 o 
   6   3  11      132.30      128.77      6.96 o 
   7   3  11        0.25       -0.91      2.25 o 
   8   3  11        0.09        1.94      3.61 o 
  -5   4  11      598.44      658.28     53.57 o 
  -4   4  11      227.66      234.53     14.15 o 
  -3   4  11       17.60       19.43      5.27 o 
  -2   4  11       39.91       33.86      6.11 o 
  -1   4  11      790.30      829.86     23.87 o 
   0   4  11        6.54        6.38      3.89 o 
   1   4  11       33.05       29.14      5.83 o 
   2   4  11      613.24      600.88     19.71 o 
   3   4  11      737.47      747.50     40.94 o 
   4   4  11      106.71       98.09      7.49 o 
   5   4  11       10.89        9.28      2.84 o 
   6   4  11      400.97      379.40     16.65 o 
   7   4  11      360.84      361.98     35.53 o 
   8   4  11       20.84       21.77      4.02 o 
  -5   5  11        2.18        1.94      3.89 o 
  -4   5  11      818.19      841.52     26.37 o 
  -3   5  11       78.27       81.88      8.88 o 
  -2   5  11      223.19      214.82     13.04 o 
  -1   5  11       83.98       80.49      8.60 o 
   0   5  11      459.41      471.83     18.32 o 
   1   5  11      152.67      127.67      9.99 o 
   2   5  11       26.54       17.49      5.00 o 
   3   5  11     1444.14     1401.60     30.53 o 
   4   5  11      430.82      429.47     22.06 o 
   5   5  11       63.72       67.16      5.39 o 
   6   5  11       42.22       39.41      4.58 o 
   7   5  11      252.76      249.89     10.01 o 
   8   5  11       52.32       61.00      5.79 o 
  -4   6  11       46.09       53.01      8.33 o 
  -3   6  11      879.64      910.90     27.48 o 
  -2   6  11        6.98       11.38      5.00 o 
  -1   6  11       90.98       72.99      8.33 o 
   0   6  11      282.74      292.25     14.99 o 
   1   6  11      535.26      487.92     19.15 o 
   2   6  11      199.78      173.47     11.66 o 
   3   6  11       11.45        7.49      4.44 o 
   4   6  11      888.99      883.44     19.29 o 
   5   6  11      531.33      488.15     13.13 o 
   6   6  11       25.63       25.45      4.02 o 
   7   6  11        6.53        5.55      3.04 o 
   8   6  11      220.67      252.82     12.63 o 
  -3   7  11      165.27      178.46     13.04 o 
  -2   7  11      546.21      549.26     21.65 o 
  -1   7  11       42.32       36.91      7.22 o 
   0   7  11        3.37        0.83      3.89 o 
   1   7  11      212.56      190.40     12.49 o 
   2   7  11      172.15      156.81     11.38 o 
   3   7  11       61.68       58.28      7.77 o 
   4   7  11       11.78       10.55      4.44 o 
   5   7  11      152.97      162.44      8.13 o 
   6   7  11       12.16        5.55      3.12 o 
   7   7  11       54.40       50.45      5.48 o 
   8   7  11        0.47        3.42      3.00 o 
  -1   8  11       45.66       58.84      8.60 o 
   0   8  11        7.66        8.60      5.00 o 
   1   8  11       19.78       16.65      5.55 o 
   2   8  11      302.23      302.25     16.10 o 
   3   8  11        2.36        4.44      4.44 o 
   4   8  11      311.71      287.54     15.82 o 
   5   8  11        0.64       -1.67      2.78 o 
   6   8  11      591.94      583.72     38.72 o 
   7   8  11        5.02        7.80      4.72 o 
   0   9  11       46.33       44.13      7.77 o 
   1   9  11       29.97       31.36      6.94 o 
   2   9  11        0.88        4.16      4.44 o 
   3   9  11      423.47      487.65     20.82 o 
   4   9  11       14.82       19.15      6.11 o 
   5   9  11        3.00        1.94      3.33 o 
  -2  -6  12      134.39      136.00     11.38 o 
  -1  -6  12        0.16       -2.22      3.33 o 
  -4  -5  12        0.25        0.00      3.61 o 
  -3  -5  12       21.20       23.59      5.83 o 
  -2  -5  12      445.19      491.25     19.43 o 
  -1  -5  12      159.01      180.96     12.49 o 
   0  -5  12       19.87       22.20      5.83 o 
   1  -5  12       10.92        3.89      4.44 o 
   2  -5  12       82.27       83.82      9.71 o 
  -5  -4  12      432.16      419.44     61.34 o 
  -4  -4  12      162.49      197.33     12.77 o 
  -3  -4  12       99.31      108.80      9.44 o 
  -2  -4  12        0.37        0.83      3.33 o 
  -1  -4  12      723.35      751.31     23.31 o 
   0  -4  12       64.53       69.94      8.33 o 
   1  -4  12        5.17        3.89      4.16 o 
   2  -4  12        4.28        4.44      4.44 o 
   3  -4  12      211.02      232.31     14.99 o 
  -6  -3  12       29.22       38.54      4.89 o 
  -5  -3  12        7.52        6.94      2.94 o 
  -4  -3  12      122.85      144.54     17.07 o 
  -3  -3  12        4.91        5.27      3.61 o 
  -1  -3  12       57.58       67.44      7.77 o 
   0  -3  12      777.03      831.80     23.87 o 
   1  -3  12        7.05        8.60      4.44 o 
   2  -3  12       75.64       82.71      8.88 o 
   3  -3  12      219.00      194.28     13.32 o 
   4  -3  12      277.08      267.55     15.54 o 
  -6  -2  12      102.29       97.17     12.63 o 
  -5  -2  12       29.30       23.72      4.02 o 
  -4  -2  12       46.51       49.51      9.71 o 
  -3  -2  12      555.08      519.56     18.87 o 
  -2  -2  12        0.35        3.61      3.05 o 
   0  -2  12      145.72      167.08     10.82 o 
   1  -2  12      712.87      728.56     22.20 o 
   2  -2  12        6.67        6.94      4.16 o 
   3  -2  12       84.15       93.81      9.16 o 
   4  -2  12      294.33      307.80     16.10 o 
   5  -2  12       90.87       92.98      9.99 o 
  -6  -1  12      404.11      420.67     36.64 o 
  -5  -1  12      125.31      113.12      7.63 o 
  -4  -1  12       47.13       48.19      4.81 o 
  -3  -1  12      127.70      122.95      9.71 o 
  -2  -1  12      441.17      420.48     16.65 o 
  -1  -1  12        0.08        1.39      2.78 o 
   0  -1  12      106.77      116.77      6.27 o 
   1  -1  12        6.92        9.16      4.16 o 
   2  -1  12        3.10       14.99      4.72 o 
   3  -1  12       14.43       14.99      5.00 o 
   4  -1  12       21.67       21.93      5.55 o 
   5  -1  12      284.20      276.71     15.54 o 
   6  -1  12       12.45       10.82      5.00 o 
  -6   0  12      101.65      119.65      8.33 o 
  -5   0  12      570.17      590.23     65.64 o 
  -4   0  12       49.91       42.74      6.66 o 
  -3   0  12      140.70      122.40      9.99 o 
  -2   0  12      983.36      933.38     24.98 o 
  -1   0  12      168.52      172.91     11.10 o 
   0   0  12       70.77       57.73      6.66 o 
   1   0  12       80.05       77.42      8.33 o 
   2   0  12      140.91      156.14      7.25 o 
   3   0  12      108.18      112.68      9.44 o 
   4   0  12      128.90      130.17     10.27 o 
   5   0  12       19.07       19.15      5.55 o 
   6   0  12      303.18      308.35     16.65 o 
  -6   1  12        0.55        0.40      2.45 o 
  -5   1  12      304.88      320.25     35.53 o 
  -4   1  12      201.59      183.18     12.49 o 
  -3   1  12        1.81        3.61      3.61 o 
  -2   1  12       64.02       53.29      7.22 o 
  -1   1  12      811.69      784.90     23.04 o 
   0   1  12      280.66      258.67     13.04 o 
   1   1  12       32.60       25.26      5.27 o 
   2   1  12       96.28       94.10      5.89 o 
   3   1  12      272.62      269.18      9.52 o 
   4   1  12       14.20       14.43      5.00 o 
   5   1  12       19.56       28.03      6.11 o 
   6   1  12       84.47       98.81      9.99 o 
   7   1  12      172.78      181.79     13.04 o 
  -5   2  12        3.66        3.33      3.89 o 
  -4   2  12     1345.99     1267.55     31.92 o 
  -3   2  12      737.93      708.85     23.31 o 
  -2   2  12       43.87       40.80      6.66 o 
  -1   2  12        2.25        2.22      3.33 o 
   0   2  12      628.76      634.75     20.82 o 
   1   2  12     1002.18      960.03     24.70 o 
   2   2  12        0.53       -0.05      2.05 o 
   3   2  12       90.75       86.64      5.89 o 
   4   2  12      841.10      893.26     17.06 o 
   5   2  12        2.29        4.57      2.73 o 
   6   2  12       32.80       31.36      6.66 o 
   7   2  12       83.35       89.09      9.71 o 
  -5   3  12       18.88       14.15      5.55 o 
  -4   3  12       70.83       67.44      8.60 o 
  -3   3  12      413.12      384.95     17.76 o 
  -2   3  12      194.89      191.23     12.49 o 
  -1   3  12       73.74       65.50      7.49 o 
   0   3  12       40.98       39.69      6.38 o 
   1   3  12      335.19      315.01     14.99 o 
   2   3  12       94.45       99.92      8.88 o 
   3   3  12        1.43        4.26      2.45 o 
   4   3  12      206.24      220.78      8.93 o 
   5   3  12      667.38      662.22     28.03 o 
   6   3  12       21.38       26.78      4.02 o 
   7   3  12        9.31        9.71      4.72 o 
  -4   4  12      147.13      158.20     12.49 o 
  -3   4  12       22.33       27.75      6.38 o 
  -2   4  12      622.75      632.52     22.48 o 
  -1   4  12      180.41      183.18     12.21 o 
   0   4  12       13.81       18.04      5.27 o 
   1   4  12      109.26      106.30      9.44 o 
   2   4  12      557.07      594.78     20.82 o 
   3   4  12        0.21        0.83      3.33 o 
   4   4  12       22.92       32.73      4.22 o 
   5   4  12      189.05      198.53      8.82 o 
   6   4  12      151.71      147.98      7.95 o 
   7   4  12        3.57        3.76      2.73 o 
  -4   5  12       77.50       87.98      9.71 o 
  -3   5  12       39.64       52.73      8.05 o 
  -2   5  12        1.01        1.67      3.89 o 
  -1   5  12      477.76      490.14     19.98 o 
   0   5  12       63.19       43.30      6.94 o 
   1   5  12       30.60       28.59      6.11 o 
   2   5  12       32.34       28.59      6.11 o 
   3   5  12      421.69      489.59     19.43 o 
   4   5  12       19.30       16.10      5.27 o 
   5   5  12        0.20        1.37      2.45 o 
   6   5  12      304.00      307.39     11.09 o 
   7   5  12      246.09      260.61     14.99 o 
  -3   6  12       22.01       24.15      6.66 o 
  -2   6  12      273.93      293.64     16.38 o 
  -1   6  12       10.49        9.16      5.00 o 
   0   6  12      203.41      201.50     13.32 o 
   1   6  12        0.09       -0.83      3.33 o 
   2   6  12      103.56       93.53      9.44 o 
   3   6  12       99.94      111.85     10.27 o 
   4   6  12      351.54      405.77     18.32 o 
   5   6  12        7.41        5.98      2.92 o 
   6   6  12       74.12       78.05      6.27 o 
   7   6  12      322.09      321.67     16.65 o 
  -1   7  12      198.24      226.48     14.71 o 
   0   7  12      116.64      102.41     10.27 o 
   1   7  12      307.66      304.19     16.38 o 
   2   7  12        0.67        1.67      3.89 o 
   3   7  12       29.06       23.59      6.11 o 
   4   7  12      323.32      345.82     17.49 o 
   5   7  12      306.51      326.39     16.93 o 
   6   7  12        4.92        1.70      2.91 o 
   1   8  12      113.70      127.67     11.66 o 
   2   8  12      105.72      124.62     11.38 o 
   3   8  12       36.05       40.52      7.49 o 
   4   8  12        2.44        1.39      4.16 o 
   5   8  12       51.02       64.11      8.88 o 
  -1  -4  13       65.50       77.16      8.88 o 
   0  -4  13      328.93      358.87     17.49 o 
  -4  -3  13      138.35      129.61     10.55 o 
   0  -3  13       42.66       47.18      7.49 o 
   1  -3  13      279.23      277.27     15.54 o 
   2  -3  13       10.60       13.88      5.55 o 
  -4  -2  13      239.12      218.71     13.60 o 
  -3  -2  13       31.30       30.53      6.11 o 
  -2  -2  13       14.21       14.99      4.44 o 
   1  -2  13       97.53      102.69      9.71 o 
   2  -2  13       30.09       27.20      6.11 o 
   3  -2  13      226.41      249.79     14.99 o 
   4  -2  13      317.15      351.65     18.04 o 
  -4  -1  13       28.44       23.59      5.83 o 
  -3  -1  13      531.80      494.86     19.71 o 
  -2  -1  13       39.96       48.29      6.94 o 
  -1  -1  13       46.67       53.57      7.22 o 
   1  -1  13      611.30      642.79     21.09 o 
   2  -1  13       58.91       69.94      8.05 o 
   3  -1  13      149.48      161.53     11.93 o 
   4  -1  13      203.40      204.55     13.60 o 
  -4   0  13       29.22       20.82      5.83 o 
  -3   0  13       41.88       35.25      6.38 o 
  -2   0  13     1049.88      964.75     26.92 o 
  -1   0  13        9.86       12.21      4.72 o 
   0   0  13       68.40       64.67      7.49 o 
   1   0  13       94.10       96.03      8.60 o 
   2   0  13      125.40      131.56     10.27 o 
   3   0  13       20.80       19.98      5.27 o 
   4   0  13        9.12       12.77      5.00 o 
   5   0  13      290.13      308.63     16.65 o 
  -4   1  13       70.26       62.17      8.33 o 
  -3   1  13      126.58       96.86      9.71 o 
  -2   1  13      177.67      184.84     12.49 o 
  -1   1  13     1863.26     1838.46     36.64 o 
   0   1  13        7.82       13.88      4.72 o 
   1   1  13        7.48        8.33      4.16 o 
   2   1  13      184.49      183.73     11.66 o 
   3   1  13      258.26      275.32     14.15 o 
   4   1  13       38.38       40.80      6.94 o 
   5   1  13        1.85       -1.39      3.33 o 
  -4   2  13      197.85      210.93     14.15 o 
  -3   2  13       24.41       22.48      5.83 o 
  -2   2  13        1.97        2.78      3.61 o 
  -1   2  13      368.51      350.82     16.65 o 
   0   2  13      704.25      673.05     22.48 o 
   1   2  13        8.37        4.72      3.89 o 
   2   2  13        0.02        2.78      3.61 o 
   3   2  13      235.46      247.08     10.13 o 
   4   2  13      226.94      252.36      9.81 o 
   5   2  13        2.18       -0.56      3.61 o 
   6   2  13       32.38       43.30      7.49 o 
  -3   3  13      539.56      523.45     21.37 o 
  -2   3  13       47.50       55.51      7.77 o 
  -1   3  13        5.36        9.16      4.72 o 
   0   3  13      205.28      212.32     13.32 o 
   1   3  13      355.64      359.70     16.65 o 
   2   3  13       71.56       62.17      7.77 o 
   3   3  13        2.84        1.67      3.61 o 
   4   3  13      622.81      706.80     16.09 o 
   5   3  13      139.89      163.07      8.34 o 
   6   3  13       80.75       82.43      9.44 o 
  -3   4  13       85.06       80.77      9.44 o 
  -2   4  13        9.77        6.38      4.44 o 
  -1   4  13       47.78       63.00      8.33 o 
   0   4  13       18.30       13.32      5.00 o 
   1   4  13      158.60      167.64     12.21 o 
   2   4  13       63.22       69.94      8.33 o 
   3   4  13        0.92        2.50      3.61 o 
   4   4  13       71.04       64.11      8.33 o 
   5   4  13      728.30      813.68     17.75 o 
   6   4  13       24.92       42.25      5.09 o 
  -2   5  13      261.37      233.42     14.99 o 
  -1   5  13       18.08       14.43      5.55 o 
   0   5  13        2.54        1.67      4.16 o 
   1   5  13       17.88       22.48      6.11 o 
   2   5  13      442.95      490.98     20.26 o 
   3   5  13       54.71       46.35      7.49 o 
   4   5  13        5.29        6.11      4.72 o 
   5   5  13      102.19      129.89     11.10 o 
   6   5  13      172.90      213.83     11.80 o 
  -1   6  13      246.04      273.94     16.10 o 
   0   6  13       99.32      100.19     10.27 o 
   1   6  13       12.35       12.49      5.00 o 
   2   6  13      114.25      108.24     10.55 o 
   3   6  13      154.39      170.41     12.77 o 
   4   6  13       38.95       40.24      7.22 o 
   5   6  13       13.48       13.04      5.27 o 
   2   7  13        6.24        9.44      5.27 o 
   3   7  13       58.84       61.06      8.60 o 
  -2  -1  14       10.89        8.33      4.44 o 
   2  -1  14        5.61        8.88      4.72 o 
  -2   0  14      114.75      111.30     10.27 o 
  -1   0  14      237.84      229.25     13.88 o 
   0   0  14      247.41      259.78     14.43 o 
   3   0  14      106.14      102.69      9.99 o 
  -2   1  14      329.18      293.36     16.10 o 
  -1   1  14      140.56      133.50     11.10 o 
   0   1  14      127.37      109.91      9.99 o 
   1   1  14      258.85      278.66     14.99 o 
   3   1  14       45.90       44.13      6.94 o 
  -2   2  14       66.78       48.85      7.77 o 
  -1   2  14      622.28      597.28     22.48 o 
   0   2  14        0.08        1.67      3.61 o 
   1   2  14        0.64       -1.11      3.33 o 
   2   2  14      243.72      252.57     14.43 o 
   3   2  14      412.27      447.68     18.87 o 
   4   2  14        1.66        2.22      3.89 o 
  -1   3  14      248.68      242.85     14.99 o 
   0   3  14      408.70      412.43     18.87 o 
   1   3  14        0.87        4.16      4.16 o 
   2   3  14        2.35       -2.50      3.05 o 
   3   3  14      276.98      301.69     16.10 o 
   4   3  14      226.57      260.06     14.99 o 
   0   4  14      197.03      216.76     14.43 o 
   1   4  14       97.56      102.69     10.27 o 
   2   4  14      112.13      121.29     10.82 o 
   3   4  14       11.07        9.71      4.72 o 
                                                 
